# Supplementary material for: Cerium(III) dihydroxidohexa­oxidotetra­borate chloride
Source: Acta Crystallogr Sect E Struct Rep Online. 2012 Jan 31;68(Pt 2):i17. doi: 10.1107/S1600536812002875 (PMC3274840; doi:10.1107/S1600536812002875)
Supplement: Supplementary file 1 [file e-68-00i17-sup1.cif]

##############################################################################
#                                                                            #
# This CIF contains the data in a paper accepted for publication in          #
# Acta Crystallographica Section E. It conforms to the requirements of       #
# Notes for Authors for Acta Crystallographica Section E, and has been       #
# peer reviewed under the auspices of the IUCr Commission on Journals.       #
#                                                                            #
# Full details of the Crystallographic Information File format               #
# are given in the paper "The Crystallographic Information File (CIF):       #
# a New Standard Archive File for Crystallography" by S. R. Hall, F. H.      #
# Allen and I. D. Brown [Acta Cryst. (1991), A47, 655-685].                  #
#                                                                            #
# The current version of the core CIF dictionary is obtainable from          #
# ftp://ftp.iucr.org/pub/cif_core.dic.                                       #
#                                                                            #
# Software is freely available for graphical display of the structure(s)     #
# in this CIF. For information consult the CIF software page                 #
# http://www.iucr.org/resources/cif/software.                                #
#                                                                            #
# This file may be used for bona fide research purposes within the           #
# scientific community so long as proper attribution is given to the journal # 
# article from which it was obtained.                                        #
#                                                                            #
##############################################################################
data_I
_audit_creation_method     SHELXL-97
_chemical_name_systematic
                          'Cerium(III) dihydroxidohexaoxidotetraborate chloride'
_chemical_name_common     ?
_chemical_formula_moiety     ?
_chemical_formula_sum     'B4 Ce Cl H2 O8'
_chemical_formula_iupac     'Ce [B4 O6 (O H)2] Cl'
_chemical_formula_weight     348.83
_chemical_melting_point     ?
_symmetry_cell_setting     monoclinic
_symmetry_space_group_name_H-M     'C c'
_symmetry_space_group_name_Hall     'C -2yc'
loop_
    _symmetry_equiv_pos_as_xyz
    'x, y, z'
    'x, -y, z+1/2'
    'x+1/2, y+1/2, z'
    'x+1/2, -y+1/2, z+1/2'
_cell_length_a     6.5169(11)
_cell_length_b     11.245(2)
_cell_length_c     9.7575(17)
_cell_angle_alpha     90.00
_cell_angle_beta     105.284(3)
_cell_angle_gamma     90.00
_cell_volume     689.8(2)
_cell_formula_units_Z     4
_cell_measurement_reflns_used     2825
_cell_measurement_theta_min     3.62
_cell_measurement_theta_max     28.01
_cell_measurement_temperature     295(2)
_exptl_crystal_description     'prism'
_exptl_crystal_colour     'colorless'
_exptl_crystal_size_max     0.16
_exptl_crystal_size_mid     0.07
_exptl_crystal_size_min     0.03
_exptl_crystal_density_diffrn     3.359
_exptl_crystal_density_meas     ?
_exptl_crystal_density_method     'not measured'
_exptl_crystal_F_000     644
_exptl_absorpt_coefficient_mu     6.997
_exptl_absorpt_correction_type     multi-scan
_exptl_absorpt_process_details     '(SADABS; Bruker, 2001)'
_exptl_absorpt_correction_T_min     0.4006
_exptl_absorpt_correction_T_max     0.8175
_exptl_special_details     ?
_diffrn_ambient_temperature     295(2)
_diffrn_radiation_type     MoK\a
_diffrn_radiation_wavelength     0.71073
_diffrn_radiation_source     'fine-focus sealed tube'
_diffrn_radiation_monochromator     graphite
_diffrn_measurement_device_type     'Bruker SMART APEX CCD area-detector'
_diffrn_measurement_method
      '1800 images,\f = 0, 90, 180\%, \c = 54.74\%, \D\w=0.3\%, Exp time: 15 s.'
_diffrn_detector_area_resol_mean     ?
_diffrn_reflns_number     2825
_diffrn_reflns_av_R_equivalents     0.0215
_diffrn_reflns_av_sigmaI/netI     0.0392
_diffrn_reflns_theta_min     3.62
_diffrn_reflns_theta_max     28.01
_diffrn_reflns_theta_full     28.01
_diffrn_measured_fraction_theta_max     1.0
_diffrn_measured_fraction_theta_full     1.0
_diffrn_reflns_limit_h_min     -8
_diffrn_reflns_limit_h_max     8
_diffrn_reflns_limit_k_min     -14
_diffrn_reflns_limit_k_max     14
_diffrn_reflns_limit_l_min     -12
_diffrn_reflns_limit_l_max     12
_diffrn_standards_number     0
_diffrn_standards_interval_count     .
_diffrn_standards_interval_time     .
_diffrn_standards_decay_%     .
_refine_special_details
;
Refinement of <i>F</i>^2^ against ALL reflections. The weighted <i>R</i>-factor
<i>wR</i> and goodness of fit <i>S</i> are based on <i>F</i>^2^, conventional
<i>R</i>-factors <i>R</i> are based on <i>F</i>, with <i>F</i> set to zero for
negative <i>F</i>^2^. The threshold expression of <i>F</i>^2^ >
\s(<i>F</i>^2^) is used only for calculating <i>R</i>-factors(gt) <i>etc</i>.
and is not relevant to the choice of reflections for refinement.
<i>R</i>-factors based on <i>F</i>^2^ are statistically about twice as large
as those based on <i>F</i>, and <i>R</i>- factors based on ALL data will be
even larger.
;
_reflns_number_total     1532
_reflns_number_gt     1523
_reflns_threshold_expression     I>2\s(I)
_refine_ls_structure_factor_coef     Fsqd
_refine_ls_matrix_type     full
_refine_ls_R_factor_all     0.0204
_refine_ls_R_factor_gt     0.0203
_refine_ls_wR_factor_gt     0.0507
_refine_ls_wR_factor_ref     0.0508
_refine_ls_goodness_of_fit_ref     1.000
_refine_ls_restrained_S_all     0.998
_refine_ls_number_reflns     1532
_refine_ls_number_parameters     134
_refine_ls_number_restraints     10
_refine_ls_hydrogen_treatment     refall
_refine_ls_weighting_scheme     calc
_refine_ls_weighting_details
         'calc w=1/[\s^2^(Fo^2^)+(0.0285P)^2^+0.0000P] where P=(Fo^2^+2Fc^2^)/3'
_atom_sites_solution_hydrogens     difmap
_atom_sites_solution_primary     direct
_atom_sites_solution_secondary     difmap
_refine_ls_shift/su_max     0.001
_refine_ls_shift/su_mean     0.000
_refine_diff_density_max     0.532
_refine_diff_density_min     -1.641
_refine_ls_extinction_method     none
_refine_ls_extinction_coef     ?
_refine_ls_abs_structure_details     'Flack (1983), 716 Friedel pairs'
_refine_ls_abs_structure_Flack     0.034(19)
loop_
    _atom_type_symbol
    _atom_type_description
    _atom_type_scat_dispersion_real
    _atom_type_scat_dispersion_imag
    _atom_type_scat_source
    'B' 'B' 0.0013 0.0007
                         'International Tables Vol C Tables 4.2.6.8 and 6.1.1.4'
    'H' 'H' 0.0000 0.0000
                         'International Tables Vol C Tables 4.2.6.8 and 6.1.1.4'
    'O' 'O' 0.0106 0.0060
                         'International Tables Vol C Tables 4.2.6.8 and 6.1.1.4'
    'Cl' 'Cl' 0.1484 0.1585
                         'International Tables Vol C Tables 4.2.6.8 and 6.1.1.4'
    'Ce' 'Ce' -0.2486 2.6331
                         'International Tables Vol C Tables 4.2.6.8 and 6.1.1.4'
_computing_data_collection     'SMART (Bruker, 2001)'
_computing_cell_refinement     'SAINT (Bruker, 2001)'
_computing_data_reduction     'SAINT (Bruker, 2001)'
_computing_structure_solution     'SHELXS97 (Sheldrick, 2008)'
_computing_structure_refinement     'SHELXL97 (Sheldrick, 2008)'
_computing_molecular_graphics
                           'DIAMOND (Brandenburg, 2011) and ATOMS (Dowty, 2004)'
_computing_publication_material     'SHELXL97 (Sheldrick, 2008)'
loop_
    _atom_site_type_symbol
    _atom_site_label
    _atom_site_fract_x
    _atom_site_fract_y
    _atom_site_fract_z
    _atom_site_U_iso_or_equiv
    _atom_site_adp_type
    _atom_site_calc_flag
    _atom_site_refinement_flags
    _atom_site_occupancy
    _atom_site_symmetry_multiplicity
    _atom_site_disorder_assembly
    _atom_site_disorder_group
    Ce Ce1 0.98063(4) 0.706775(17) 0.56430(4) 0.00585(8) Uani d . 1 1 . .
    Cl Cl1 0.6202(2) 0.82445(12) 0.37031(14) 0.0130(2) Uani d . 1 1 . .
    B B1 0.1685(9) 0.4466(5) 0.6439(6) 0.0073(10) Uani d . 1 1 . .
    B B2 0.8287(9) 0.4064(5) 0.6939(6) 0.0085(10) Uani d . 1 1 . .
    B B3 0.5112(9) 0.5338(5) 0.6256(6) 0.0068(10) Uani d . 1 1 . .
    B B4 0.5809(9) 0.7447(5) 0.7169(6) 0.0062(10) Uani d . 1 1 . .
    O O1 0.9639(5) 0.4852(3) 0.6324(3) 0.0076(7) Uani d . 1 1 . .
    O O2 0.7362(6) 0.8358(3) 0.6858(4) 0.0086(7) Uani d . 1 1 . .
    O O3 0.6294(6) 0.6361(3) 0.6426(4) 0.0093(7) Uani d . 1 1 . .
    O O4 0.3652(6) 0.7819(3) 0.6635(4) 0.0068(7) Uani d . 1 1 . .
    O O5 0.2933(6) 0.5383(3) 0.6124(4) 0.0087(7) Uani d . 1 1 . .
    O O6 0.6027(6) 0.4259(3) 0.6207(4) 0.0086(7) Uani d U 1 1 . .
    O O7 0.6335(7) 0.7247(3) 0.8706(4) 0.0116(7) Uani d D 1 1 . .
    O O8 0.8688(6) 0.4269(3) 0.8477(4) 0.0101(7) Uani d D 1 1 . .
    H H1 0.894(13) 0.495(3) 0.876(7) 0.04(2) Uiso d D 1 1 . .
    H H2 0.731(13) 0.706(6) 0.940(7) 0.04(2) Uiso d D 1 1 . .
loop_
    _atom_site_aniso_label
    _atom_site_aniso_U_11
    _atom_site_aniso_U_22
    _atom_site_aniso_U_33
    _atom_site_aniso_U_12
    _atom_site_aniso_U_13
    _atom_site_aniso_U_23
    Ce1 0.00577(12) 0.00558(12) 0.00601(12) 0.00003(13) 0.00121(8) 0.00002(14)
    Cl1 0.0132(6) 0.0155(6) 0.0094(6) 0.0047(5) 0.0012(5) -0.0001(5)
    B1 0.004(2) 0.009(2) 0.009(3) -0.0008(19) 0.001(2) -0.002(2)
    B2 0.009(3) 0.006(2) 0.009(3) 0.001(2) 0.002(2) -0.001(2)
    B3 0.011(3) 0.005(2) 0.005(2) 0.001(2) 0.0029(19) 0.0021(19)
    B4 0.009(3) 0.003(2) 0.006(2) 0.003(2) 0.002(2) -0.0001(19)
    O1 0.0040(16) 0.0072(16) 0.0124(17) 0.0020(13) 0.0036(14) 0.0006(13)
    O2 0.0079(18) 0.0045(16) 0.0131(19) 0.0007(14) 0.0025(14) -0.0005(14)
    O3 0.0083(18) 0.0063(15) 0.0145(18) 0.0011(14) 0.0055(14) -0.0014(14)
    O4 0.0061(17) 0.0036(16) 0.0105(19) 0.0009(12) 0.0015(14) -0.0010(12)
    O5 0.0046(16) 0.0042(15) 0.0180(18) -0.0009(13) 0.0041(14) 0.0023(14)
    O6 0.0027(15) 0.0077(14) 0.0138(17) -0.0020(13) -0.0004(13) -0.0019(13)
    O7 0.0091(19) 0.0155(17) 0.0097(19) 0.0059(15) 0.0017(15) 0.0023(15)
    O8 0.0161(18) 0.0084(17) 0.0048(17) -0.0029(14) 0.0007(14) -0.0010(13)
_geom_special_details
;
All e.s.d.'s (except the e.s.d. in the dihedral angle between two l.s. planes)
are estimated using the full covariance matrix. The cell e.s.d.'s are taken
into account individually in the estimation of e.s.d.'s in distances, angles
and torsion angles; correlations between e.s.d.'s in cell parameters are only
used when they are defined by crystal symmetry. An approximate (isotropic)
treatment of cell e.s.d.'s is used for estimating e.s.d.'s involving l.s.
planes.
;
loop_
    _geom_bond_atom_site_label_1
    _geom_bond_atom_site_label_2
    _geom_bond_site_symmetry_2
    _geom_bond_distance
    _geom_bond_publ_flag
    Ce1 O7 4_564 2.480(4) no
    Ce1 O8 2_564 2.539(4) no
    Ce1 O4 1_655 2.579(4) no
    Ce1 O1 . 2.589(3) no
    Ce1 O6 3 2.603(3) no
    Ce1 O2 . 2.654(4) no
    Ce1 O3 . 2.716(4) no
    Ce1 O5 1_655 2.731(3) no
    Ce1 Cl1 4_565 2.9041(14) no
    Ce1 Cl1 . 2.9168(14) no
    B1 O2 3_445 1.349(6) no
    B1 O1 1_455 1.378(6) no
    B1 O5 . 1.396(6) no
    B2 O4 3_545 1.464(6) no
    B2 O8 . 1.472(6) no
    B2 O6 . 1.474(6) no
    B2 O1 . 1.483(7) no
    B3 O6 . 1.359(6) no
    B3 O3 . 1.370(6) no
    B3 O5 . 1.392(7) no
    B4 O4 . 1.427(6) no
    B4 O7 . 1.465(6) no
    B4 O3 . 1.496(6) no
    B4 O2 . 1.526(7) no
loop_
    _geom_angle_atom_site_label_1
    _geom_angle_atom_site_label_2
    _geom_angle_atom_site_label_3
    _geom_angle_site_symmetry_1
    _geom_angle_site_symmetry_3
    _geom_angle
    _geom_angle_publ_flag
    O7 Ce1 O8 4_564 2_564 68.55(12) no
    O7 Ce1 O4 4_564 1_655 68.81(13) no
    O8 Ce1 O4 2_564 1_655 122.93(12) no
    O7 Ce1 O1 4_564 . 123.18(11) no
    O8 Ce1 O1 2_564 . 67.76(11) no
    O4 Ce1 O1 1_655 . 108.75(10) no
    O7 Ce1 O6 4_564 3 72.87(12) no
    O8 Ce1 O6 2_564 3 137.83(11) no
    O4 Ce1 O6 1_655 3 53.00(10) no
    O1 Ce1 O6 . 3 152.63(11) no
    O7 Ce1 O2 4_564 . 125.41(12) no
    O8 Ce1 O2 2_564 . 128.40(12) no
    O4 Ce1 O2 1_655 . 106.95(11) no
    O1 Ce1 O2 . . 109.92(11) no
    O6 Ce1 O2 3 . 64.77(11) no
    O7 Ce1 O3 4_564 . 147.45(13) no
    O8 Ce1 O3 2_564 . 89.01(12) no
    O4 Ce1 O3 1_655 . 142.92(12) no
    O1 Ce1 O3 . . 63.28(10) no
    O6 Ce1 O3 3 . 116.78(11) no
    O2 Ce1 O3 . . 52.04(11) no
    O7 Ce1 O5 4_564 1_655 85.14(13) no
    O8 Ce1 O5 2_564 1_655 76.69(11) no
    O4 Ce1 O5 1_655 1_655 63.61(10) no
    O1 Ce1 O5 . 1_655 50.80(10) no
    O6 Ce1 O5 3 1_655 116.61(11) no
    O2 Ce1 O5 . 1_655 144.19(12) no
    O3 Ce1 O5 . 1_655 113.23(11) no
    O7 Ce1 Cl1 4_564 4_565 137.84(10) no
    O8 Ce1 Cl1 2_564 4_565 136.70(9) no
    O4 Ce1 Cl1 1_655 4_565 69.13(9) no
    O1 Ce1 Cl1 . 4_565 69.06(8) no
    O6 Ce1 Cl1 3 4_565 84.35(8) no
    O2 Ce1 Cl1 . 4_565 70.67(8) no
    O3 Ce1 Cl1 . 4_565 74.57(8) no
    O5 Ce1 Cl1 1_655 4_565 73.87(8) no
    O7 Ce1 Cl1 4_564 . 77.35(10) no
    O8 Ce1 Cl1 2_564 . 73.91(9) no
    O4 Ce1 Cl1 1_655 . 129.17(8) no
    O1 Ce1 Cl1 . . 121.47(8) no
    O6 Ce1 Cl1 3 . 81.76(8) no
    O2 Ce1 Cl1 . . 64.30(8) no
    O3 Ce1 Cl1 . . 73.81(8) no
    O5 Ce1 Cl1 1_655 . 149.66(8) no
    Cl1 Ce1 Cl1 4_565 . 134.62(5) no
    Ce1 Cl1 Ce1 4_464 . 126.35(5) no
    O2 B1 O1 3_445 1_455 123.2(5) no
    O2 B1 O5 3_445 . 125.8(5) no
    O1 B1 O5 1_455 . 110.9(4) no
    O4 B2 O8 3_545 . 111.2(4) no
    O4 B2 O6 3_545 . 103.8(4) no
    O8 B2 O6 . . 110.9(4) no
    O4 B2 O1 3_545 . 110.1(4) no
    O8 B2 O1 . . 110.8(4) no
    O6 B2 O1 . . 109.9(4) no
    O6 B3 O3 . . 121.1(5) no
    O6 B3 O5 . . 118.4(5) no
    O3 B3 O5 . . 120.6(4) no
    O4 B4 O7 . . 111.1(4) no
    O4 B4 O3 . . 112.1(4) no
    O7 B4 O3 . . 110.4(4) no
    O4 B4 O2 . . 111.9(4) no
    O7 B4 O2 . . 108.6(4) no
    O3 B4 O2 . . 102.5(4) no
    B1 O1 B2 1_655 . 116.4(4) no
    B1 O2 B4 3 . 119.9(4) no
    B3 O3 B4 . . 124.1(4) no
    B4 O4 B2 . 3_455 113.8(4) no
    B3 O5 B1 . . 126.3(4) no
    B3 O6 B2 . . 120.5(4) no
    B4 O7 H2 . . 143(8) no
    Ce1 O7 H2 4_465 . 80(8) no
    B2 O8 H1 . . 117(5) no
    Ce1 O8 H1 2_565 . 107(5) no
loop_
    _geom_hbond_atom_site_label_D
    _geom_hbond_atom_site_label_H
    _geom_hbond_atom_site_label_A
    _geom_hbond_site_symmetry_A
    _geom_hbond_distance_DH
    _geom_hbond_distance_HA
    _geom_hbond_distance_DA
    _geom_hbond_angle_DHA
    O8 H1 O1 2_565 0.82(2) 2.43(7) 2.859(5) 114(6)
    O8 H1 Cl1 4_565 0.82(2) 2.52(5) 3.219(4) 145(7)
    O7 H2 O4 4_565 0.83(2) 2.13(6) 2.860(6) 148(10)
    O7 H2 Cl1 4_565 0.83(2) 2.81(11) 3.220(4) 112(9)
_iucr_refine_instructions_details
;
TITL sad in Cc    ms10032301, Ce(B4O6(OH)2)Cl
CELL 0.71073  6.5169   11.2455    9.7575    90.000   105.284    90.00
ZERR    4.00   0.0011    0.0020   0.0017     0.000   0.003    0.000
LATT -7
SYMM X, -Y, 0.5+Z
SFAC B H O CL CE
UNIT 16 8 32 4 4
TEMP 22
OMIT     0   0   2
OMIT     4   0  -4
EQIV $1 x, -y+1, z+1/2
EQIV $2 x+1/2, -y+3/2, z+1/2
HTAB O8 O1_$1
HTAB O8 Cl1_$2
HTAB O7 O4_$2
HTAB O7 Cl1_$2
L.S. 14
BOND $H
HTAB
FMAP 2
PLAN 20
ACTA
SIZE  0.16 0.07 0.03
WGHT    0.028450
FVAR       0.44333   0.03872
MOLE   1
CE1   5    0.980635    0.706775    0.564304    11.00000    0.00577    0.00558 =
         0.00601    0.00002    0.00121    0.00003
CL1   4    0.620180    0.824448    0.370310    11.00000    0.01317    0.01551 =
         0.00943   -0.00009    0.00125    0.00473
B1    1    0.168472    0.446593    0.643866    11.00000    0.00423    0.00879 =
         0.00854   -0.00167    0.00094   -0.00082
B2    1    0.828674    0.406449    0.693876    11.00000    0.00940    0.00645 =
         0.00928   -0.00121    0.00159    0.00092
B3    1    0.511159    0.533818    0.625587    11.00000    0.01131    0.00508 =
         0.00455    0.00215    0.00288    0.00141
B4    1    0.580922    0.744734    0.716881    11.00000    0.00944    0.00287 =
         0.00614   -0.00012    0.00180    0.00323
O1    3    0.963865    0.485159    0.632414    11.00000    0.00400    0.00718 =
         0.01237    0.00059    0.00364    0.00203
O2    3    0.736248    0.835809    0.685796    11.00000    0.00795    0.00451 =
         0.01309   -0.00048    0.00247    0.00073
O3    3    0.629410    0.636090    0.642637    11.00000    0.00834    0.00632 =
         0.01453   -0.00140    0.00546    0.00109
O4    3    0.365200    0.781863    0.663503    11.00000    0.00608    0.00362 =
         0.01045   -0.00100    0.00150    0.00086
O5    3    0.293282    0.538268    0.612423    11.00000    0.00462    0.00418 =
         0.01800    0.00234    0.00409   -0.00092
isor 0.005 O6
O6    3    0.602682    0.425888    0.620747    11.00000    0.00274    0.00771 =
         0.01384   -0.00193   -0.00037   -0.00199
O7    3    0.633490    0.724704    0.870606    11.00000    0.00906    0.01545 =
         0.00974    0.00234    0.00168    0.00588
O8    3    0.868775    0.426868    0.847709    11.00000    0.01610    0.00838 =
         0.00476   -0.00101    0.00067   -0.00292
DFIX 0.82 0.02 O8 H1
DFIX 0.82 0.02 O7 H2
H1    2    0.893934    0.495362    0.876128    11.00000   21.00000
H2    2    0.731292    0.706277    0.940352    11.00000   21.00000
HKLF 4
REM  sad in Cc    ms10032301, Ce(B4O6(OH)2)Cl
REM R1 =  0.0203 for   1523 Fo > 4sig(Fo)  and  0.0204 for all   1532 data
REM    134 parameters refined using     10 restraints
END
;
data_global
_journal_date_recd_electronic     2011-12-06
_journal_date_accepted     2012-01-23
_journal_name_full     'Acta Crystallographica, Section E'
_journal_year     2012
_journal_volume     68
_journal_issue      2
_journal_page_first     i17
_journal_page_last     i17
_journal_paper_category     QI
_journal_paper_doi     10.1107/S1600536812002875
_journal_coeditor_code     FJ2495
_publ_contact_author_name     'Prof. Dr. Jin-Xiao Mi'
_publ_contact_author_address
;
Department of Materials Science and Engineering
College of Materials,
Xiamen University,
Xiamen 361005, Fujian Province
People's Republic of China
;
_publ_contact_author_email     'jxmi@xmu.edu.cn'
_publ_contact_author_fax     '0086-592-2183937'
_publ_contact_author_phone     '0086-13696905136'
_publ_section_title
;
Cerium(III) dihydroxidohexaoxidotetraborate chloride
;
loop_
    _publ_author_name
    _publ_author_footnote
    _publ_author_address
    'Sun, Wei' .
;
Department of Materials Science and Engineering,
College of Materials,
Xiamen University,
Xiamen 361005, Fujian Province,
People's Republic of China
;
    'Zhao, Biao-Chun' .
;
Department of Materials Science and Engineering,
College of Materials,
Xiamen University,
Xiamen 361005, Fujian Province,
People's Republic of China
;
    'Huang, Ya-Xi' .
;
Department of Materials Science and Engineering,
College of Materials,
Xiamen University,
Xiamen 361005, Fujian Province,
People's Republic of China
;
    'Mi, Jin-Xiao' .
;
Department of Materials Science and Engineering,
College of Materials,
Xiamen University,
Xiamen 361005, Fujian Province,
People's Republic of China
;
