# Supplementary material for: Cerium(III) dihydroxidohexa­oxidotetra­borate chloride
Source: Acta Crystallogr Sect E Struct Rep Online. 2012 Jan 31;68(Pt 2):i17. doi: 10.1107/S1600536812002875 (PMC3274840; doi:10.1107/S1600536812002875)
Supplement: Supplementary file 2 [file e-68-00i17-Isup2.hkl]

# 
# h,k,l, Fc-squared, Fo-squared, sigma(Fo-squared) and status flag 
# 
data_I
_shelx_title ' sad in Cc    ms10032301, Ce(B4O6(OH)2)Cl' 
_shelx_refln_list_code          4 
_shelx_F_calc_maximum      246.85 
_exptl_crystal_F_000       644.00 
_reflns_d_resolution_high  0.7568 
 
loop_ 
 _symmetry_equiv_pos_as_xyz 
 'x, y, z' 
 'x, -y, z+1/2' 
 'x+1/2, y+1/2, z' 
 'x+1/2, -y+1/2, z+1/2' 
 
_cell_length_a     6.5169 
_cell_length_b    11.2455 
_cell_length_c     9.7575 
_cell_angle_alpha  90.000 
_cell_angle_beta  105.284 
_cell_angle_gamma  90.000 
 
_shelx_F_squared_multiplier     1.000 
 
loop_ 
 _refln_index_h 
 _refln_index_k 
 _refln_index_l 
 _refln_F_squared_calc 
 _refln_F_squared_meas 
 _refln_F_squared_sigma 
 _refln_observed_status 
   0   0 -12     6782.50     7377.26    446.16 o 
   2   0 -12     3883.42     3920.76    319.47 o 
   1   1 -12      292.60      306.29     59.44 o 
   0   2 -12     5367.25     5983.85    388.76 o 
   2   2 -12     3882.75     3471.00    301.56 o 
   1   3 -12     1921.87     2093.96    201.58 o 
   3   3 -12     3847.66     3995.76    333.36 o 
  -1   1 -11     4409.33     4356.91    223.78 o 
   1   1 -11     9174.76     9891.23    396.12 o 
   5   1 -11     6645.05     6585.44    371.06 o 
   0   2 -11     1456.27     1609.33    118.18 o 
   2   2 -11     4859.98     5017.00    359.61 o 
   4   2 -11     2877.46     2936.41    209.72 o 
   6   2 -11      726.33      687.93    111.17 o 
  -1   3 -11     4536.64     5038.72    360.17 o 
   1   3 -11     4724.25     5003.66    242.20 o 
   5   3 -11     3435.90     3539.53    251.04 o 
   0   4 -11     5245.67     5309.91    381.29 o 
   2   4 -11     7939.73     8131.69    508.74 o 
   4   4 -11    10925.21    10551.69    514.84 o 
  -1   5 -11      689.64      563.43     97.79 o 
   1   5 -11      715.64      708.69    127.10 o 
   3   5 -11       39.82       33.78     18.63 o 
   2   6 -11    12230.10    12930.19    463.32 o 
   4   6 -11     7762.91     8184.50    336.95 o 
   3   7 -11     2152.49     2395.62    153.40 o 
  -2   0 -10     7308.33     6865.98    419.24 o 
   0   0 -10    15400.72    15583.34    761.71 o 
   4   0 -10     7293.86     7140.37    389.93 o 
   6   0 -10     8215.24     7870.68    442.24 o 
  -3   1 -10        0.50       42.33     29.26 o 
  -1   1 -10     1130.54     1187.96     96.48 o 
   1   1 -10     3073.01     3184.77    174.80 o 
   3   1 -10      762.87      749.39     86.39 o 
   5   1 -10      687.56      730.96     75.14 o 
  -2   2 -10     4957.47     4815.26    343.33 o 
   0   2 -10    14941.34    15434.34    544.70 o 
   4   2 -10     4007.33     3683.52    238.37 o 
   6   2 -10     8454.95     8250.52    351.65 o 
  -1   3 -10     4849.20     4965.76    349.69 o 
   1   3 -10    10276.73    10648.81    581.14 o 
   3   3 -10     3689.03     3172.54    215.27 o 
   5   3 -10     2373.40     2406.67    198.63 o 
  -2   4 -10     1380.77     1475.64    168.56 o 
   0   4 -10     1438.56     1470.04    160.32 o 
   2   4 -10     2577.70     2704.04    146.92 o 
   4   4 -10     1434.34     1574.44    145.11 o 
   6   4 -10     1426.81     1379.96    138.87 o 
  -1   5 -10     9004.13     8957.20    346.48 o 
   1   5 -10    12450.19    12345.84    432.37 o 
   3   5 -10     6818.06     7128.98    291.42 o 
   5   5 -10     7680.39     7758.50    422.80 o 
  -2   6 -10      302.33      317.84     75.61 o 
   0   6 -10      593.66      628.20    113.66 o 
   2   6 -10     1581.44     1643.55    113.76 o 
   4   6 -10      334.91      368.97     81.05 o 
  -1   7 -10    10361.36    10216.75    489.71 o 
   1   7 -10     7722.75     7944.66    481.52 o 
   3   7 -10     8385.72     8628.44    342.57 o 
   0   8 -10     4281.59     3958.97    321.96 o 
   2   8 -10     3952.44     4209.66    215.42 o 
   4   8 -10     1375.65     1471.06    165.46 o 
   3   9 -10     4899.77     5239.24    363.53 o 
  -3   1  -9    10994.26    11383.10    619.04 o 
  -1   1  -9    14362.77    14206.71    492.30 o 
   1   1  -9    10249.46    10276.43    542.21 o 
   3   1  -9     9963.39     9605.54    314.24 o 
   5   1  -9    11098.72    10635.13    368.81 o 
   7   1  -9     9622.68     9272.25    551.55 o 
  -4   2  -9     1103.78     1235.44    158.64 o 
  -2   2  -9     7017.45     7536.82    439.34 o 
   0   2  -9     4082.19     4136.27    187.94 o 
   2   2  -9     1605.91     1570.52    125.42 o 
   4   2  -9     3102.37     3020.22    149.02 o 
   6   2  -9     4597.78     4618.94    210.42 o 
  -3   3  -9     4679.76     4850.73    348.67 o 
  -1   3  -9     6098.27     6136.18    374.47 o 
   1   3  -9     3917.36     3775.47    196.98 o 
   3   3  -9     5646.69     5302.12    287.21 o 
   5   3  -9     4935.39     4860.50    229.16 o 
   7   3  -9     3771.05     3527.98    272.51 o 
  -2   4  -9    13898.22    13444.29    721.92 o 
   0   4  -9     8088.02     8488.52    314.50 o 
   2   4  -9     4321.18     4292.59    195.56 o 
   4   4  -9    14452.28    14802.96    650.84 o 
   6   4  -9    13372.10    13558.99    456.54 o 
  -3   5  -9     1011.50      894.24    194.25 o 
  -1   5  -9      239.24      247.66     47.54 o 
   1   5  -9     2644.44     2593.90    215.42 o 
   3   5  -9      461.93      497.19     83.54 o 
   5   5  -9      482.56      483.92     62.17 o 
  -2   6  -9    10782.93    10414.55    391.29 o 
   0   6  -9     9431.94     9727.68    346.88 o 
   2   6  -9     8644.67     8713.13    326.16 o 
   4   6  -9     8835.25     8895.33    468.39 o 
   6   6  -9     8682.37     8509.47    476.12 o 
  -1   7  -9     3509.71     3659.57    182.24 o 
   1   7  -9      605.58      602.86    103.39 o 
   3   7  -9      746.34      707.23     73.80 o 
   5   7  -9     3700.69     3728.80    273.02 o 
  -2   8  -9     3326.40     3358.00    240.45 o 
   0   8  -9     7568.19     7838.63    470.17 o 
   2   8  -9     6905.77     7127.19    429.01 o 
   4   8  -9     6271.08     7049.40    413.24 o 
  -1   9  -9     4440.72     4227.06    267.88 o 
   1   9  -9     2213.31     2263.39    205.86 o 
   3   9  -9     4684.89     4819.44    321.66 o 
   0  10  -9      559.82      576.76    113.97 o 
  -4   0  -8    12145.09    12421.99    654.81 o 
  -2   0  -8    13030.44    12486.91    603.37 o 
   0   0  -8     4235.44     4312.89    275.51 o 
   2   0  -8    17001.83    15873.14    676.99 o 
   4   0  -8    27998.53    25817.54   1007.35 o 
   6   0  -8     4437.31     4447.82    277.59 o 
  -3   1  -8      632.83      674.14     70.74 o 
  -1   1  -8     1159.13     1112.56     81.55 o 
   1   1  -8     1234.37     1273.49     98.70 o 
   3   1  -8      509.21      491.04     47.90 o 
   5   1  -8     1822.60     1807.32    108.91 o 
   7   1  -8      989.33      941.36     85.46 o 
  -4   2  -8    11194.17    11745.35    648.25 o 
  -2   2  -8     6490.41     6178.16    253.08 o 
   0   2  -8    13224.15    13183.58    449.71 o 
   2   2  -8    22571.89    20648.57    857.05 o 
   4   2  -8    14880.59    14398.50    440.90 o 
   6   2  -8     4829.11     4614.45    208.00 o 
  -3   3  -8     7755.85     8444.19    470.07 o 
  -1   3  -8     4329.80     4396.30    206.08 o 
   1   3  -8     8612.66     8606.09    343.10 o 
   3   3  -8    13988.97    13138.41    410.20 o 
   5   3  -8     4906.72     4754.85    239.66 o 
   7   3  -8     3128.14     3108.51    173.65 o 
  -4   4  -8      544.03      612.73    118.85 o 
  -2   4  -8     1118.43     1034.42    129.28 o 
   0   4  -8     1786.55     1746.88    107.07 o 
   2   4  -8     5347.47     5464.32    277.03 o 
   4   4  -8     1366.56     1262.88    116.59 o 
   6   4  -8      731.94      733.16     77.63 o 
  -3   5  -8     9309.44     9044.22    349.73 o 
  -1   5  -8     6895.38     6892.94    263.87 o 
   1   5  -8    11853.74    11586.86    367.84 o 
   3   5  -8    18054.41    17643.52    749.60 o 
   5   5  -8     9629.02     9643.13    478.26 o 
   7   5  -8     4050.97     4148.24    297.69 o 
  -2   6  -8      194.29      228.89     47.95 o 
   0   6  -8      222.96      242.41     40.84 o 
   2   6  -8        3.77       15.96     13.15 o 
   4   6  -8      349.54      378.23     79.17 o 
   6   6  -8      228.90      275.19     53.15 o 
  -3   7  -8     7217.08     7044.39    301.50 o 
  -1   7  -8    14568.51    14663.23    471.77 o 
   1   7  -8    11038.80    11649.19    589.63 o 
   3   7  -8     7634.60     8065.57    310.03 o 
   5   7  -8     9540.66     9917.16    356.44 o 
  -2   8  -8     3961.53     3711.63    191.60 o 
   0   8  -8     1785.21     1972.25    123.97 o 
   2   8  -8     3775.46     4022.32    283.24 o 
   4   8  -8     5451.89     5491.19    337.83 o 
   6   8  -8     1739.19     1693.45    165.86 o 
  -1   9  -8     4317.05     4267.47    205.22 o 
   1   9  -8     6371.52     6949.42    406.22 o 
   3   9  -8     1464.16     1412.75    151.16 o 
   0  10  -8     8316.51     8732.32    506.35 o 
  -5   1  -7    10568.41    10716.33    602.15 o 
  -3   1  -7    11630.02    11876.57    422.18 o 
  -1   1  -7    13818.25    13717.50    466.33 o 
   1   1  -7    22924.82    21139.49    577.36 o 
   3   1  -7    12661.63    11538.90    723.75 o 
   5   1  -7    13325.05    13420.14    423.41 o 
   7   1  -7     9963.51     9361.81    351.20 o 
  -4   2  -7     2596.63     2529.74    225.29 o 
  -2   2  -7     3839.19     3679.27    172.71 o 
   0   2  -7     5262.18     5512.76    324.00 o 
   2   2  -7     8502.67     8115.05    344.91 o 
   4   2  -7     2904.56     2784.56    132.30 o 
   6   2  -7     3136.85     3014.12    158.82 o 
  -5   3  -7     1554.08     1508.45    188.25 o 
  -3   3  -7     5902.56     6546.92    389.83 o 
  -1   3  -7    11689.42    10950.17    539.98 o 
   1   3  -7     5217.76     5287.98    314.99 o 
   3   3  -7     5781.06     5883.87    309.50 o 
   5   3  -7     4634.74     4519.79    190.91 o 
   7   3  -7     5262.21     5035.59    230.32 o 
  -4   4  -7     6436.57     6621.15    426.01 o 
  -2   4  -7     6735.82     6376.78    377.21 o 
   0   4  -7    18756.82    18760.66    856.14 o 
   2   4  -7    21313.90    20573.57    818.89 o 
   4   4  -7     5311.75     5478.73    205.01 o 
   6   4  -7     6649.07     6743.75    263.27 o 
  -3   5  -7     2913.47     2838.80    159.73 o 
  -1   5  -7     1593.91     1645.56    100.71 o 
   1   5  -7       79.64       95.28     23.73 o 
   3   5  -7     2904.94     2848.87    132.20 o 
   5   5  -7     4332.61     4385.50    191.40 o 
   7   5  -7      322.66      442.22     66.09 o 
  -4   6  -7     7670.85     7638.46    353.58 o 
  -2   6  -7    10049.69     9803.17    356.44 o 
   0   6  -7    19894.81    19680.45    673.48 o 
   2   6  -7    14891.12    15219.45    682.03 o 
   4   6  -7     8578.49     8894.37    307.77 o 
   6   6  -7    10508.11    10713.26    385.07 o 
  -3   7  -7      159.65      185.40     44.55 o 
  -1   7  -7     1252.22     1200.44     87.76 o 
   1   7  -7     9980.14    10033.71    324.32 o 
   3   7  -7     1411.67     1481.00    164.13 o 
   5   7  -7      374.39      424.77     60.09 o 
  -2   8  -7     8203.51     8056.86    315.74 o 
   0   8  -7     8833.40     8829.93    306.71 o 
   2   8  -7     5273.46     5302.48    315.86 o 
   4   8  -7     7060.95     7594.41    401.18 o 
   6   8  -7     6319.72     6216.01    271.26 o 
  -3   9  -7     3981.89     3855.17    304.15 o 
  -1   9  -7     3928.65     3892.37    191.42 o 
   1   9  -7     4054.19     4303.07    288.48 o 
   3   9  -7     8524.32     9076.36    467.42 o 
   5   9  -7     3548.40     3727.22    186.25 o 
  -2  10  -7     3374.46     3331.61    180.68 o 
   0  10  -7     1248.68     1160.81     88.30 o 
   4  10  -7     3216.25     3470.59    258.36 o 
  -1  11  -7    13212.40    13519.77    456.52 o 
   3  11  -7     8747.49     8692.07    478.11 o 
  -4   0  -6     7869.59     7751.58    465.24 o 
  -2   0  -6    18384.61    17242.14    820.42 o 
   0   0  -6    16516.39    15808.17    586.48 o 
   2   0  -6    17037.63    15882.66    638.22 o 
   4   0  -6    21664.70    22070.02    879.34 o 
   6   0  -6    10199.61    10181.44    506.14 o 
   8   0  -6     6110.64     5489.20    345.67 o 
  -5   1  -6      587.37      503.44    108.78 o 
  -3   1  -6     2706.04     2929.45    151.95 o 
  -1   1  -6     2070.29     2066.04    130.76 o 
   1   1  -6     4139.28     4377.99    138.55 o 
   5   1  -6      410.55      423.15     52.81 o 
   7   1  -6     1622.31     1570.25    109.50 o 
  -6   2  -6     5340.53     5907.53    430.03 o 
  -4   2  -6     8083.79     8380.28    488.79 o 
  -2   2  -6    21863.74    20812.30    958.76 o 
   2   2  -6    11042.14    10676.69    306.53 o 
   4   2  -6    11897.27    11744.88    484.39 o 
   6   2  -6    17139.69    16234.50    510.85 o 
   8   2  -6     4778.32     4581.83    306.14 o 
  -5   3  -6     4124.07     3982.28    323.49 o 
  -3   3  -6     4709.42     4989.37    322.11 o 
  -1   3  -6    21631.26    20262.67    633.51 o 
   1   3  -6     9209.53     9603.61    365.46 o 
   3   3  -6     9594.16     9805.86    435.67 o 
   5   3  -6    12431.28    12166.05    402.27 o 
   7   3  -6     9052.51     9038.49    328.80 o 
  -4   4  -6     1023.33      981.04    137.07 o 
  -2   4  -6     3655.23     3674.10    256.43 o 
   0   4  -6     4065.38     4141.99    252.15 o 
   2   4  -6     2426.01     2385.63     75.85 o 
   4   4  -6     2695.35     2592.76    128.71 o 
   6   4  -6     1950.10     1965.96    149.86 o 
  -5   5  -6     7729.88     7341.33    314.27 o 
  -3   5  -6    12444.59    11920.25    415.57 o 
  -1   5  -6    15628.42    15482.34    470.31 o 
   1   5  -6    11376.38    11622.26    346.83 o 
   3   5  -6    14252.05    14026.32    410.27 o 
   5   5  -6    12142.65    12843.14    411.35 o 
   7   5  -6     7248.98     7352.78    298.80 o 
  -4   6  -6      198.63      207.21     48.05 o 
  -2   6  -6     1480.25     1519.92    100.21 o 
   0   6  -6      205.48      178.30     60.06 o 
   2   6  -6     1799.91     1812.81     91.36 o 
   4   6  -6      100.55      147.81     32.61 o 
   6   6  -6      816.97      822.37     81.63 o 
  -3   7  -6    12555.76    12333.68    438.17 o 
  -1   7  -6     7135.91     7794.23    266.53 o 
   1   7  -6    17105.25    17175.58    495.28 o 
   3   7  -6    19816.91    19110.49    470.72 o 
   5   7  -6     9472.51     9587.88    342.04 o 
   7   7  -6     6079.71     6127.48    371.31 o 
  -4   8  -6     1827.62     1905.60    135.66 o 
  -2   8  -6     4239.73     4217.04    195.63 o 
   0   8  -6     5074.21     4998.41    193.29 o 
   2   8  -6     4669.95     4571.76    279.99 o 
   4   8  -6     4941.36     4993.11    210.34 o 
   6   8  -6     4245.33     4367.02    235.87 o 
  -3   9  -6     4129.59     4171.29    207.88 o 
  -1   9  -6      770.61      761.21     69.75 o 
   1   9  -6     6556.56     6873.45    246.74 o 
   3   9  -6     6830.81     6234.88    359.97 o 
   5   9  -6     2970.54     3243.45    167.07 o 
  -2  10  -6     5254.63     5324.69    237.95 o 
   0  10  -6     9646.67     9924.13    340.91 o 
   4  10  -6     6153.00     6420.89    375.38 o 
  -1  11  -6      116.73      132.19     33.49 o 
   0  12  -6     5447.15     5167.09    302.32 o 
  -5   1  -5     8746.07     8690.64    510.31 o 
  -3   1  -5    16073.12    16033.87    725.63 o 
  -1   1  -5    21857.41    21469.21    653.42 o 
   1   1  -5    33996.10    30324.45    787.81 o 
   3   1  -5    19776.45    18750.20    544.00 o 
   5   1  -5    18350.56    16959.96    538.27 o 
   7   1  -5     7215.80     7106.62    270.62 o 
  -6   2  -5     1222.56     1271.66    178.18 o 
  -4   2  -5     4996.96     5144.96    343.02 o 
  -2   2  -5    11708.65    11548.49    365.24 o 
   0   2  -5     5716.90     5946.26    184.54 o 
   2   2  -5     5936.77     6031.32    206.24 o 
   4   2  -5    11656.16    11360.77    352.61 o 
   6   2  -5     2322.35     2391.59    127.73 o 
   8   2  -5     1919.79     1823.05    127.28 o 
  -5   3  -5     4427.33     4450.11    341.70 o 
  -3   3  -5     7945.25     8461.39    446.92 o 
  -1   3  -5     9648.85     9720.96    389.15 o 
   1   3  -5     8822.51     8748.24    367.60 o 
   3   3  -5     9636.68     8646.38   1194.96 o 
   5   3  -5     6665.99     6694.08    248.32 o 
   7   3  -5     5329.02     5150.52    227.47 o 
  -6   4  -5     3715.26     3568.56    201.48 o 
  -4   4  -5    21853.66    20853.46   1047.64 o 
  -2   4  -5    14382.48    14250.26    656.23 o 
   0   4  -5     6866.44     7181.93    236.31 o 
   2   4  -5    22227.25    23461.76    594.88 o 
   4   4  -5    20055.05    19633.19    556.09 o 
   6   4  -5     6145.06     6341.10    242.46 o 
   8   4  -5     4680.34     4561.79    311.84 o 
  -5   5  -5     2475.71     2422.02    152.16 o 
  -3   5  -5      374.66      334.28     51.13 o 
  -1   5  -5     1401.97     1346.30    122.06 o 
   1   5  -5     7286.26     7652.98    187.77 o 
   3   5  -5      867.83      858.68     87.61 o 
   5   5  -5       72.32       88.65     26.83 o 
   7   5  -5      933.94      982.92     86.18 o 
  -4   6  -5     7754.88     7881.22    312.73 o 
  -2   6  -5    19872.65    20459.25    586.25 o 
   0   6  -5    21251.04    20660.78    918.97 o 
   2   6  -5    13995.94    14539.78    438.23 o 
   4   6  -5    19092.04    19530.58    575.61 o 
   6   6  -5    11083.62    10787.14    371.31 o 
  -5   7  -5     1655.08     1587.17    124.98 o 
  -3   7  -5     6252.82     6327.33    255.65 o 
  -1   7  -5     1827.16     1901.46    142.61 o 
   1   7  -5     1362.70     1456.65    111.09 o 
   3   7  -5     4024.57     3918.19    166.87 o 
   5   7  -5     3589.77     3380.52    163.04 o 
   7   7  -5      249.28      261.28     51.21 o 
  -4   8  -5     4130.30     4202.00    213.14 o 
  -2   8  -5    10576.78    10624.86    362.66 o 
   0   8  -5    14627.66    13886.65    419.23 o 
   2   8  -5     9857.17    10312.62    338.04 o 
   4   8  -5     2383.54     2522.63    134.24 o 
   6   8  -5     7495.52     7765.25    298.78 o 
  -3   9  -5     6295.11     6163.13    262.01 o 
  -1   9  -5     6490.44     6353.19    309.14 o 
   1   9  -5     6773.13     6922.84    249.00 o 
   3   9  -5     9054.76     9448.54    437.96 o 
   5   9  -5     4900.87     4845.80    218.48 o 
  -2  10  -5     1509.41     1675.60    112.71 o 
   0  10  -5     2552.98     2659.04    134.63 o 
   4  10  -5     1405.84     1382.25     97.11 o 
   6  10  -5     1480.75     1706.47    164.80 o 
  -3  11  -5     8594.48     8426.53    495.61 o 
  -1  11  -5    13616.85    13315.70    436.42 o 
   1  11  -5    10914.16    10683.97    443.00 o 
   5  11  -5     7153.15     7749.56    309.86 o 
  -2  12  -5      166.69      158.57     44.14 o 
   0  12  -5       43.14       35.72     23.00 o 
   4  12  -5      937.46      651.60    106.13 o 
  -1  13  -5     9984.23     9476.72    457.70 o 
  -6   0  -4    16608.18    15611.12    821.95 o 
  -4   0  -4    23422.36    21390.43    978.09 o 
  -2   0  -4    14564.95    14721.86    660.10 o 
   2   0  -4    60935.47    50215.41   1788.69 o 
   6   0  -4    10271.76     9678.00    498.71 o 
   8   0  -4    12032.69    11699.97    588.72 o 
  -5   1  -4     1179.58     1325.15    107.88 o 
  -3   1  -4     4634.55     5125.47    281.66 o 
  -1   1  -4     1809.35     1901.52     86.91 o 
   1   1  -4     2361.06     2324.91     85.99 o 
   3   1  -4      180.48      153.30     24.82 o 
   5   1  -4      245.36      253.36     40.64 o 
   7   1  -4     1274.35     1270.08     94.41 o 
  -6   2  -4    10237.14    10569.34    615.58 o 
  -4   2  -4    18298.26    17243.12    700.88 o 
  -2   2  -4    11733.44    12131.91    388.34 o 
   0   2  -4    13822.90    13391.82    681.62 o 
   2   2  -4    36159.30    32180.07    860.49 o 
   4   2  -4    12741.59    12719.87    380.11 o 
   6   2  -4    11716.73    11416.93    378.25 o 
   8   2  -4     7553.64     6924.88    292.47 o 
  -7   3  -4     4347.91     4416.38    281.87 o 
  -5   3  -4     8835.09     9030.57    536.06 o 
  -3   3  -4     5249.95     5599.84    217.84 o 
  -1   3  -4    13606.59    14015.81    432.94 o 
   1   3  -4    16721.83    16405.38    421.12 o 
   3   3  -4    19930.74    20504.65    545.66 o 
   5   3  -4    10555.56    10804.27    348.38 o 
   7   3  -4     4826.85     4808.75    216.23 o 
  -6   4  -4     1682.60     1656.84    123.16 o 
  -4   4  -4     3987.58     4096.34    194.44 o 
  -2   4  -4     6021.85     6397.93    311.99 o 
   0   4  -4     5871.81     6563.63    161.39 o 
   2   4  -4      468.59      447.33     41.57 o 
   4   4  -4     6288.24     6526.88    234.45 o 
   6   4  -4     4622.63     4478.26    198.55 o 
   8   4  -4     1268.92     1458.54    154.82 o 
  -5   5  -4    15918.72    15660.37    515.64 o 
  -3   5  -4    12623.79    12877.04    413.88 o 
  -1   5  -4    12950.35    13008.49    320.74 o 
   1   5  -4    26852.62    27465.92    594.46 o 
   3   5  -4    22607.13    21967.47    600.95 o 
   5   5  -4     9723.83    10074.23    332.81 o 
   7   5  -4     7162.00     7018.71    287.32 o 
  -6   6  -4     1108.79     1346.32    111.70 o 
  -4   6  -4       59.94       96.37     31.21 o 
  -2   6  -4      175.31      194.69     35.13 o 
   0   6  -4      476.09      524.38     29.45 o 
   2   6  -4     1705.68     1717.33     73.77 o 
   4   6  -4      165.44      169.08     42.38 o 
   6   6  -4      227.22      222.14     44.89 o 
  -5   7  -4     6216.12     6450.12    427.69 o 
  -3   7  -4    18905.29    19020.88    580.12 o 
  -1   7  -4    17320.75    17574.48    514.12 o 
   1   7  -4    11600.26    11767.44    284.65 o 
   3   7  -4    14056.05    14788.27    547.53 o 
   5   7  -4    14000.63    14532.37    451.03 o 
   7   7  -4     9240.33     8893.89    342.19 o 
  -4   8  -4     2710.96     2694.65    155.48 o 
  -2   8  -4     2953.08     2924.87    145.23 o 
   0   8  -4     8180.50     8304.40    280.64 o 
   2   8  -4     9768.93    10287.98    292.29 o 
   4   8  -4     3811.08     3846.03    208.68 o 
   6   8  -4     2069.94     2080.04    129.54 o 
  -3   9  -4     6666.75     6657.64    276.69 o 
  -1   9  -4     9073.84     9147.03    389.71 o 
   1   9  -4     1998.76     1950.72     94.29 o 
   3   9  -4     6245.54     6533.54    344.35 o 
   5   9  -4     8840.06     8951.89    322.92 o 
  -4  10  -4     7743.44     7465.97    317.63 o 
  -2  10  -4     9342.21     9621.12    351.60 o 
   0  10  -4    11154.63    11082.61    356.29 o 
   2  10  -4     8947.50     8964.88    406.32 o 
   4  10  -4     9566.73    10050.77    351.00 o 
   6  10  -4     4558.42     4438.35    287.11 o 
  -3  11  -4     1280.57     1385.37    111.32 o 
  -1  11  -4     1191.01     1077.66    109.13 o 
   1  11  -4      803.50      827.14     83.75 o 
   3  11  -4      239.57      278.61     61.11 o 
   5  11  -4     1339.77     1335.47    101.01 o 
  -2  12  -4     9186.83     9095.18    449.72 o 
   0  12  -4    10278.97    10119.63    454.19 o 
   4  12  -4    12568.89    11994.01    580.86 o 
  -1  13  -4      193.98      159.66     50.27 o 
   0  14  -4     4573.85     4400.09    265.84 o 
  -7   1  -3    10851.20    11109.93    630.74 o 
  -5   1  -3     9316.00     9260.12    362.26 o 
  -3   1  -3    13997.04    14560.40    486.89 o 
  -1   1  -3    46932.59    39780.35   1141.79 o 
   1   1  -3    41065.84    32952.84   1309.19 o 
   3   1  -3    24223.80    24069.92    651.10 o 
   5   1  -3    11211.45    11172.77    354.80 o 
   7   1  -3    12774.28    12849.88    427.01 o 
  -6   2  -3     3486.78     3501.98    285.48 o 
  -4   2  -3     2659.00     2900.61    152.14 o 
  -2   2  -3     7104.06     7387.08    264.25 o 
   0   2  -3    23539.98    22513.81    609.20 o 
   2   2  -3     1966.83     2045.55     54.28 o 
   6   2  -3     6782.75     6731.35    257.08 o 
   8   2  -3     4162.77     4123.27    203.21 o 
  -7   3  -3     2965.80     2831.03    162.28 o 
  -5   3  -3     6470.46     6867.97    279.19 o 
  -3   3  -3     8582.45     9264.14    312.24 o 
  -1   3  -3    14639.50    14842.92    438.33 o 
   1   3  -3    22633.37    22670.37    575.63 o 
   3   3  -3    15558.09    15986.41    456.65 o 
   5   3  -3     6573.29     6695.82    237.73 o 
   7   3  -3     3736.05     3739.84    183.44 o 
  -6   4  -3     8630.65     8530.91    329.19 o 
  -4   4  -3     7959.25     8146.56    289.64 o 
  -2   4  -3    11699.67    11769.02    302.08 o 
   0   4  -3    48789.71    44641.72    986.23 o 
   2   4  -3    28161.66    29059.01    698.56 o 
   4   4  -3     7320.79     7585.81    269.20 o 
   6   4  -3     9534.70     9460.36    335.39 o 
   8   4  -3     7838.06     8412.94    327.60 o 
  -7   5  -3      254.10      327.76     73.57 o 
  -5   5  -3     1245.29     1331.47    117.53 o 
  -3   5  -3     2278.77     2306.37    120.52 o 
  -1   5  -3     1101.08     1144.21     35.72 o 
   1   5  -3     4291.11     4685.21    123.49 o 
   3   5  -3     4245.21     4265.32    167.24 o 
   5   5  -3     1305.08     1224.50    103.56 o 
   7   5  -3      357.20      420.43     82.73 o 
  -6   6  -3     9476.46     8821.35    345.88 o 
  -4   6  -3     6648.91     6764.38    272.53 o 
  -2   6  -3    23801.97    23331.72    671.09 o 
   0   6  -3    31256.09    31885.61    669.49 o 
   2   6  -3    12293.62    12708.01    337.52 o 
   4   6  -3    22124.26    22557.90    628.25 o 
   6   6  -3    14089.86    14541.05    463.00 o 
  -5   7  -3     1601.09     1634.49    169.43 o 
  -3   7  -3      789.18      801.12     69.58 o 
  -1   7  -3     4362.98     3847.83    430.92 o 
   1   7  -3     5235.81     5431.63    140.47 o 
   3   7  -3      649.95      670.17     54.66 o 
   5   7  -3     1178.82     1158.56     83.81 o 
   7   7  -3     2595.37     2756.71    235.06 o 
  -6   8  -3     6376.34     6134.09    357.88 o 
  -4   8  -3    10005.25    10391.98    382.47 o 
  -2   8  -3    10854.88    10806.02    356.34 o 
   0   8  -3     8582.96     8908.62    255.58 o 
   2   8  -3    14747.10    14798.66    413.31 o 
   4   8  -3     6858.41     7108.45    265.49 o 
   6   8  -3     6590.48     6598.04    265.28 o 
  -5   9  -3     6687.72     6502.05    290.37 o 
  -3   9  -3     4410.51     4420.00    202.60 o 
  -1   9  -3    10378.36    10727.69    353.57 o 
   1   9  -3    12605.46    12769.75    370.96 o 
   3   9  -3     6838.13     6868.17    344.35 o 
   5   9  -3     6379.37     6533.77    255.71 o 
  -4  10  -3     1104.44     1118.88    147.24 o 
  -2  10  -3     1489.48     1512.58    104.71 o 
   0  10  -3     1995.25     1972.01    140.83 o 
   2  10  -3     7366.38     7582.49    242.27 o 
   4  10  -3     2846.87     2950.30    210.51 o 
  -3  11  -3    10828.53    10583.69    390.53 o 
  -1  11  -3     7738.68     7811.61    350.10 o 
   1  11  -3    13150.49    12909.81    527.71 o 
   3  11  -3    11449.77    11620.45    543.03 o 
   5  11  -3     7790.82     7807.19    434.86 o 
  -2  12  -3      144.31      137.42     46.91 o 
   0  12  -3      656.48      728.38     84.00 o 
   2  12  -3      284.22      258.72     56.37 o 
   4  12  -3       25.42       30.45     15.35 o 
  -1  13  -3     5001.20     4799.64    277.75 o 
   1  13  -3     6440.50     6547.18    331.27 o 
   3  13  -3    11427.32    10817.33    539.62 o 
   0  14  -3     2124.44     2181.73    176.45 o 
  -6   0  -2    10824.24    10022.90    545.01 o 
  -4   0  -2    25097.71    23102.45   1087.89 o 
  -2   0  -2    46101.70    38867.47   1640.99 o 
   2   0  -2    29205.83    27663.47    996.26 o 
   4   0  -2    43482.75    40382.54   1460.83 o 
   6   0  -2    17043.07    16752.18    723.90 o 
   8   0  -2     4505.94     4370.18    295.76 o 
  -7   1  -2      338.06      329.54     87.16 o 
  -5   1  -2     1200.84     1225.84     94.58 o 
  -3   1  -2    14155.82    14657.20    485.16 o 
  -1   1  -2      461.27      455.67     37.29 o 
   3   1  -2     5756.78     6554.60    218.96 o 
   5   1  -2     4502.25     4513.71    181.06 o 
   7   1  -2      362.32      406.01     57.54 o 
  -6   2  -2     3056.07     3170.94    251.52 o 
  -4   2  -2    13952.11    14125.33    482.05 o 
  -2   2  -2    41213.12    35104.74   1051.48 o 
   0   2  -2    10287.48    10165.68    269.33 o 
   2   2  -2    15466.42    16246.14    348.94 o 
   4   2  -2    19302.35    18681.65    526.26 o 
   6   2  -2    13708.82    13503.32    414.58 o 
   8   2  -2     5040.15     4981.60    225.44 o 
  -7   3  -2     2903.26     2990.04    268.08 o 
  -5   3  -2     2752.72     2974.77    154.22 o 
  -3   3  -2    20602.24    20257.85    494.52 o 
  -1   3  -2    24736.55    25106.71    783.19 o 
   1   3  -2     8204.06     8836.03    238.20 o 
   3   3  -2     8966.60     9136.84    212.40 o 
   5   3  -2    21642.95    22042.13    605.21 o 
   7   3  -2     3327.51     3404.17    167.51 o 
  -6   4  -2     2466.07     2454.76    141.46 o 
  -4   4  -2     4441.88     4763.32    346.48 o 
  -2   4  -2    11208.69    12384.60    299.55 o 
   0   4  -2     9874.14    10695.91    239.61 o 
   2   4  -2     8592.08     9756.28    277.69 o 
   4   4  -2     7200.29     7581.24    363.99 o 
   6   4  -2     3803.36     3846.01    173.10 o 
   8   4  -2     1190.85     1305.09    152.13 o 
  -7   5  -2     7193.40     6666.27    286.54 o 
  -5   5  -2    11615.83    11754.68    395.36 o 
  -3   5  -2    25767.02    24821.69    702.21 o 
  -1   5  -2    28331.04    28122.47    613.30 o 
   1   5  -2    35808.68    35417.51    875.14 o 
   3   5  -2    15807.77    16203.43    355.81 o 
   5   5  -2    12506.17    13592.46    417.29 o 
   7   5  -2     9859.49    10123.88    366.10 o 
  -6   6  -2      110.40      111.83     33.03 o 
  -4   6  -2     2565.06     2480.06    223.51 o 
  -2   6  -2     3229.10     3182.21    177.82 o 
   0   6  -2      142.14      158.97     18.10 o 
   2   6  -2     1155.19     1199.41     47.71 o 
   4   6  -2     2179.55     2142.04    109.03 o 
   6   6  -2      607.72      631.84     93.69 o 
  -5   7  -2    12689.51    12382.55    433.38 o 
  -3   7  -2    12693.00    13007.91    414.62 o 
  -1   7  -2    16485.41    15981.41    378.98 o 
   1   7  -2    17184.87    17484.64    393.28 o 
   3   7  -2    13769.42    14015.75    400.57 o 
   5   7  -2    10810.80    10978.85    365.05 o 
   7   7  -2    11568.78    11625.58    607.34 o 
  -6   8  -2     1128.10     1152.63    149.56 o 
  -4   8  -2     5310.83     5469.17    242.88 o 
  -2   8  -2     6694.58     7283.50    257.12 o 
   0   8  -2     3914.10     4006.62    398.58 o 
   2   8  -2     3167.82     3259.49    182.50 o 
   4   8  -2     6737.93     7034.07    249.19 o 
   6   8  -2     3993.16     3996.07    282.83 o 
  -5   9  -2     5251.83     5249.51    243.46 o 
  -3   9  -2     2004.50     2159.21    130.25 o 
  -1   9  -2    15965.80    15980.99    486.60 o 
   1   9  -2    10146.60    10064.37    304.41 o 
   3   9  -2     5202.06     5217.97    272.61 o 
   5   9  -2     1980.05     2106.33    122.17 o 
  -4  10  -2     8979.05     8612.72    340.92 o 
  -2  10  -2    16747.97    16696.44    524.99 o 
   0  10  -2    10466.82    10001.82    299.42 o 
   2  10  -2     8613.28     8519.34    273.56 o 
   4  10  -2     8854.18     9025.07    315.14 o 
  -3  11  -2      144.29      167.00     40.97 o 
  -1  11  -2      633.42      610.24     84.10 o 
   1  11  -2     1715.77     1650.46     89.67 o 
   3  11  -2      267.11      310.97     67.57 o 
   5  11  -2      281.08      315.19     77.34 o 
  -4  12  -2     7311.22     7302.57    493.78 o 
  -2  12  -2     8272.98     8098.37    393.34 o 
   0  12  -2    16526.36    15680.67    634.71 o 
   2  12  -2     9093.30     9237.26    299.20 o 
   4  12  -2     5261.49     5237.51    320.64 o 
  -1  13  -2      966.92      872.57    102.27 o 
   1  13  -2     1249.69     1318.22    120.38 o 
   3  13  -2     1504.02     1457.68    144.85 o 
   0  14  -2     6122.55     6245.97    332.70 o 
  -7   1  -1     8145.75     7445.95    452.11 o 
  -5   1  -1    22563.65    20633.14    671.16 o 
  -3   1  -1    22198.65    21586.88    714.27 o 
  -1   1  -1    23857.54    21156.58    620.60 o 
   1   1  -1    28809.88    24945.34    537.72 o 
   3   1  -1    51570.52    45836.61   1037.79 o 
   5   1  -1    11846.93    11473.22    364.46 o 
   7   1  -1     6973.68     6999.26    271.99 o 
  -8   2  -1      374.34      446.51    101.60 o 
  -6   2  -1     7683.00     8050.24    294.97 o 
  -4   2  -1     8242.82     8737.08    316.15 o 
  -2   2  -1     1387.17     1550.17    115.75 o 
   0   2  -1     4125.45     4541.74    102.90 o 
   2   2  -1    34099.48    33240.68    677.40 o 
   4   2  -1     6257.86     6513.99    163.80 o 
   6   2  -1     1696.73     1618.31    127.96 o 
   8   2  -1     2176.74     2442.79    206.67 o 
  -7   3  -1     3800.99     3975.36    314.02 o 
  -5   3  -1    11659.38    11160.50    369.49 o 
  -3   3  -1    14404.31    14988.23    366.25 o 
  -1   3  -1    25267.94    25066.55    533.96 o 
   1   3  -1     9593.25    10322.58    265.30 o 
   3   3  -1     8146.85     8673.38    201.05 o 
   5   3  -1    17706.53    17474.35    516.99 o 
   7   3  -1     5221.74     5199.94    220.90 o 
  -6   4  -1    13313.12    13096.47    438.77 o 
  -4   4  -1    23802.56    22671.51    642.68 o 
  -2   4  -1    14238.62    15451.00    375.55 o 
   0   4  -1    22109.24    22785.86    501.57 o 
   2   4  -1    48732.46    47571.37    944.94 o 
   4   4  -1    11481.14    11866.15    269.36 o 
   6   4  -1     7265.31     7344.33    275.02 o 
   8   4  -1     7167.44     6853.21    408.45 o 
  -7   5  -1     2101.89     1979.33    217.51 o 
  -5   5  -1      331.93      351.06     82.91 o 
  -3   5  -1     1755.70     1905.87    182.96 o 
  -1   5  -1      762.42      746.24     36.13 o 
   1   5  -1    12329.19    13698.70    287.87 o 
   3   5  -1      979.04     1026.61     55.16 o 
   5   5  -1      938.69      925.63     73.95 o 
   7   5  -1      769.18      859.39    123.28 o 
  -6   6  -1    11983.86    11978.51    420.57 o 
  -4   6  -1    18577.40    18779.28    588.17 o 
  -2   6  -1    16549.22    17052.37    379.95 o 
   0   6  -1    17638.89    17802.88    463.13 o 
   2   6  -1    28498.96    27406.83    593.14 o 
   4   6  -1    26809.43    26538.54    717.78 o 
   6   6  -1     7716.65     7954.89    434.61 o 
  -5   7  -1     2128.68     2264.60    135.09 o 
  -3   7  -1     2037.23     2029.04    136.05 o 
  -1   7  -1      137.91      151.38     24.79 o 
   1   7  -1     3272.25     3393.34    256.61 o 
   3   7  -1     6311.91     6282.45    311.38 o 
   5   7  -1      587.73      599.73     57.30 o 
   7   7  -1      732.45      889.21    134.57 o 
  -6   8  -1     5288.43     5339.49    546.49 o 
  -4   8  -1    13255.74    13336.45    448.38 o 
  -2   8  -1    10314.10    10536.81    271.58 o 
   0   8  -1     9246.50     9663.66    235.67 o 
   2   8  -1    14767.64    15046.65    412.42 o 
   4   8  -1    14663.86    15023.93    465.91 o 
   6   8  -1     4613.60     4335.88    296.98 o 
  -5   9  -1     9624.23     9738.21    368.70 o 
  -3   9  -1     3954.48     4116.85    190.68 o 
  -1   9  -1     9321.87     8845.61    272.83 o 
   1   9  -1    22893.89    23384.20    612.81 o 
   3   9  -1    12481.46    12421.76    298.02 o 
   5   9  -1     4416.25     4184.22    289.09 o 
  -4  10  -1      924.94      932.62     86.52 o 
  -2  10  -1     2234.51     2155.44    342.08 o 
   0  10  -1     5512.36     5301.01    196.90 o 
   2  10  -1     1763.28     1671.73     85.36 o 
   4  10  -1     1674.20     1651.78    151.92 o 
  -5  11  -1     5368.39     5739.18    269.33 o 
  -3  11  -1    11613.09    11761.03    405.02 o 
  -1  11  -1     9000.11     8405.88    390.70 o 
   1  11  -1     9490.45     9349.07    292.75 o 
   3  11  -1     8022.63     8214.93    417.87 o 
   5  11  -1    10190.82     9862.38    524.36 o 
  -4  12  -1      195.39      237.04     51.69 o 
  -2  12  -1       45.83      104.61     40.91 o 
   0  12  -1      245.48      248.21     39.98 o 
   2  12  -1       48.08       44.90     17.43 o 
   4  12  -1      265.18      247.32     67.82 o 
  -3  13  -1     9301.11     9186.20    473.32 o 
  -1  13  -1    12112.02    11538.78    519.37 o 
   1  13  -1     7744.38     7511.61    263.41 o 
   3  13  -1     7461.62     7268.38    410.44 o 
   0  14  -1     5242.05     4965.25    290.11 o 
   2  14  -1     1465.61     1476.70    141.90 o 
  -6   0   0    22375.66    21789.78   1005.06 o 
  -4   0   0     6279.36     6500.27    341.09 o 
   2   0   0    29934.65    27479.68    678.71 o 
   4   0   0     5580.47     5569.32    183.39 o 
   6   0   0    21479.20    21681.00    892.31 o 
  -7   1   0     1444.91     1588.69    166.98 o 
  -5   1   0      904.50     1065.35    123.89 o 
  -3   1   0     7475.01     8952.84    296.33 o 
  -1   1   0     7147.29     7742.68    181.31 o 
   1   1   0     7065.32     7801.34    164.65 o 
   3   1   0     6837.75     8026.16    165.90 o 
   5   1   0      936.64      993.66     51.55 o 
   7   1   0     1516.17     1531.50    145.77 o 
  -8   2   0     8292.97     8053.29    513.01 o 
  -6   2   0     7270.53     7534.02    448.24 o 
  -4   2   0     7946.38     8146.69    218.96 o 
  -2   2   0    18036.10    17655.80    424.25 o 
   0   2   0    33801.91    31135.28   1230.48 o 
   2   2   0    19819.70    19725.20    389.97 o 
   4   2   0     7361.79     7569.78    194.54 o 
   6   2   0     7037.62     7377.40    266.21 o 
   8   2   0     8641.61     8971.45    467.88 o 
  -7   3   0     6874.26     6984.38    440.20 o 
  -5   3   0     5649.38     5814.08    183.23 o 
  -3   3   0     6614.86     6966.01    188.20 o 
  -1   3   0    23626.30    22299.59   1364.99 o 
   1   3   0    23764.86    22745.19    550.03 o 
   3   3   0     6723.95     6941.21    168.17 o 
   5   3   0     6133.22     6291.31    321.55 o 
   7   3   0     6637.77     6596.38    377.88 o 
  -6   4   0     2915.47     2852.53    177.44 o 
  -4   4   0     6061.80     6409.09    389.37 o 
  -2   4   0    13352.23    14238.24    337.85 o 
   0   4   0    12466.51    12971.87    365.23 o 
   2   4   0    12981.17    14462.03    310.07 o 
   4   4   0     6167.71     6331.99    228.66 o 
   6   4   0     2984.01     2988.62    214.10 o 
  -7   5   0    12436.89    12479.23    696.48 o 
  -5   5   0    11947.31    12076.98    392.00 o 
  -3   5   0    19604.38    20850.05    750.82 o 
  -1   5   0    40959.04    39245.95    950.49 o 
   1   5   0    42368.60    38737.03   2208.58 o 
   3   5   0    19642.83    20441.17    444.09 o 
   5   5   0    11115.49    11138.88    655.01 o 
   7   5   0    12109.52    12113.66    603.57 o 
  -6   6   0      856.05      937.74     84.42 o 
  -4   6   0     1341.90     1431.65     97.41 o 
  -2   6   0      681.95      679.28     55.38 o 
   0   6   0      532.90      535.35     31.86 o 
   2   6   0      730.23      714.45     45.65 o 
   4   6   0     1360.81     1309.96     76.89 o 
   6   6   0      812.88      699.02    109.34 o 
  -5   7   0     8946.20     9053.44    336.42 o 
  -3   7   0    12561.51    13194.68    405.97 o 
  -1   7   0    22077.42    21458.26    781.77 o 
   1   7   0    20731.80    21184.66    554.39 o 
   3   7   0    11789.34    12154.88    292.28 o 
   5   7   0     9401.11     9334.11    463.00 o 
   7   7   0     7097.13     7380.26    431.91 o 
  -6   8   0     2826.94     3101.74    174.97 o 
  -4   8   0     1823.53     2017.20    122.26 o 
  -2   8   0     3223.82     3300.55    182.25 o 
   0   8   0    12524.33    12480.25    300.48 o 
   2   8   0     3305.71     3104.36    124.12 o 
   4   8   0     1789.52     1753.99    153.76 o 
   6   8   0     2799.61     2983.07    237.86 o 
  -5   9   0     5070.54     5335.73    296.39 o 
  -3   9   0    10301.58    10265.45    353.74 o 
  -1   9   0     9802.61     9573.27    277.20 o 
   1   9   0     8630.84     8486.37    272.07 o 
   3   9   0    10314.34    10126.77    255.43 o 
   5   9   0     5472.84     5405.46    329.39 o 
  -6  10   0     6154.34     6041.85    356.41 o 
  -4  10   0     8475.84     8282.25    322.44 o 
  -2  10   0    15755.76    14426.63    377.31 o 
   0  10   0     8394.76     9009.92    283.32 o 
   2  10   0    15111.04    14305.09    417.21 o 
   4  10   0     8417.59     8539.69    440.00 o 
  -5  11   0      263.14      422.28     69.30 o 
  -3  11   0     1956.78     2040.10    287.77 o 
  -1  11   0      541.24      512.68     73.62 o 
   1  11   0      442.74      453.69     68.69 o 
   3  11   0     1866.95     1832.74    103.54 o 
   5  11   0      329.83      356.35     87.05 o 
  -4  12   0    10118.64    10250.18    503.29 o 
  -2  12   0    11036.27    10546.24    470.48 o 
   0  12   0     7443.77     7490.03    257.60 o 
   2  12   0    10580.76     9930.87    326.41 o 
   4  12   0    10252.59    10282.13    529.49 o 
  -3  13   0      933.09      883.87    119.51 o 
  -1  13   0     1389.62     1292.68    132.13 o 
   1  13   0     1688.80     1761.86    101.80 o 
   3  13   0     1152.33     1004.24    118.04 o 
   0  14   0     4152.44     4454.42    189.97 o 
   2  14   0     5626.05     5316.08    217.05 o 
  -7   1   1     7065.74     7268.77    307.19 o 
  -5   1   1    12260.13    12628.05    609.12 o 
  -3   1   1    51599.71    40207.09   3171.30 o 
  -1   1   1    28048.21    23478.09   3013.90 o 
   1   1   1    22319.02    21511.98    374.25 o 
   3   1   1    23226.05    23847.96    419.46 o 
   5   1   1    22512.72    20739.91    461.83 o 
  -8   2   1     2062.05     2103.94    215.78 o 
  -6   2   1     1971.02     2081.50    189.47 o 
  -4   2   1     5834.05     6215.98    206.65 o 
  -2   2   1    34300.73    33550.97    857.99 o 
   0   2   1     4092.75     4429.82    103.51 o 
   2   2   1     1202.47     1128.23     38.90 o 
   4   2   1     8078.82     8226.50    208.32 o 
   6   2   1     8030.22     8531.90    414.15 o 
  -7   3   1     5160.55     5468.39    377.83 o 
  -5   3   1    17859.98    17937.13    440.23 o 
  -3   3   1     8170.44     8778.97    223.13 o 
  -1   3   1     9829.88    10243.23    203.22 o 
   1   3   1    25372.71    25400.02    624.77 o 
   3   3   1    14381.76    14848.27    400.98 o 
   5   3   1    11904.73    11300.57    508.69 o 
   7   3   1     3913.76     3898.43    268.59 o 
  -6   4   1     7897.44     8256.29    481.31 o 
  -4   4   1    10333.32    11093.44    295.32 o 
  -2   4   1    47574.75    45000.30   1194.25 o 
   0   4   1    24441.26    24477.44    503.95 o 
   2   4   1    15349.78    16829.63    348.09 o 
   4   4   1    21829.30    21423.53    583.98 o 
   6   4   1    13729.09    13681.19    617.06 o 
  -7   5   1      742.78      818.28    140.02 o 
  -5   5   1     1140.59     1242.01     85.30 o 
  -3   5   1     1205.75     1294.90     69.10 o 
  -1   5   1    11549.89    12035.55    353.46 o 
   1   5   1      845.55      815.06     45.80 o 
   3   5   1     2013.34     2090.33     89.31 o 
   5   5   1      248.61      304.61     68.43 o 
   7   5   1     2017.98     1910.14    178.89 o 
  -6   6   1     7805.84     8192.92    311.10 o 
  -4   6   1    25629.32    25365.68    839.68 o 
  -2   6   1    29164.07    27912.71    706.50 o 
   0   6   1    17759.71    17804.95    396.32 o 
   2   6   1    15367.67    15407.44    805.41 o 
   4   6   1    19715.90    20113.08    535.29 o 
   6   6   1    12242.46    11994.15    580.17 o 
  -7   7   1      856.92      905.44    154.42 o 
  -5   7   1      364.81      439.96     61.45 o 
  -3   7   1     5917.75     6194.73    233.06 o 
  -1   7   1     3667.31     3549.15    180.42 o 
   1   7   1      275.30      191.85     37.88 o 
   3   7   1     1670.52     1692.39     67.90 o 
   5   7   1     1938.07     1925.05    171.36 o 
  -6   8   1     4525.48     4449.46    214.65 o 
  -4   8   1    15817.72    16137.59    501.19 o 
  -2   8   1    14375.08    14872.40    417.47 o 
   0   8   1     8665.80     8758.07    275.15 o 
   2   8   1    10434.48    10497.52    313.28 o 
   4   8   1    13537.32    13595.89    462.44 o 
   6   8   1     4985.32     5159.51    335.95 o 
  -5   9   1     4641.10     4748.08    248.87 o 
  -3   9   1    11943.44    11995.28    402.87 o 
  -1   9   1    22942.29    22749.62    615.57 o 
   1   9   1     9959.71     9266.47    278.33 o 
   3   9   1     4119.44     4035.15    161.26 o 
   5   9   1     9483.44     9505.11    495.81 o 
  -6  10   1     2600.57     2672.99    194.59 o 
  -4  10   1     1571.66     1690.79    115.78 o 
  -2  10   1     1319.77     1260.22     79.00 o 
   0  10   1     5718.19     5799.37    199.84 o 
   2  10   1     2535.25     2531.90    117.77 o 
   4  10   1     1120.36     1221.85    128.77 o 
  -5  11   1     9913.86     9970.15    382.36 o 
  -3  11   1     8261.09     8303.41    401.43 o 
  -1  11   1     8750.71     8909.83    295.96 o 
   1  11   1     9386.31     8774.55    331.73 o 
   3  11   1    11555.10    11131.25    360.49 o 
  -4  12   1      221.13      246.51     65.07 o 
  -2  12   1       47.71       78.45     23.62 o 
   0  12   1      275.57      251.25     45.38 o 
   2  12   1       37.80       50.58     20.44 o 
   4  12   1      169.32      252.82     72.81 o 
  -3  13   1     7907.36     8021.44    412.63 o 
  -1  13   1     7415.43     7302.98    267.15 o 
   1  13   1    11942.41    11438.20    372.45 o 
   3  13   1     9990.88    10090.70    337.96 o 
   0  14   1     5332.34     4987.58    205.98 o 
   2  14   1     4209.59     3852.84    245.03 o 
  -8   0   2     5027.24     4726.53    335.14 o 
  -6   0   2    17073.28    17093.88    820.32 o 
  -4   0   2    43077.60    38491.30   1321.88 o 
  -2   0   2    29460.88    26607.90    696.29 o 
   2   0   2    45311.93    41327.11   1357.04 o 
   4   0   2    26174.54    24683.37    636.31 o 
   6   0   2    10808.24     9801.02    428.81 o 
  -7   1   2      321.81      388.40     61.57 o 
  -5   1   2     4659.06     5139.92    313.51 o 
  -3   1   2     6313.76     7505.09    181.67 o 
  -1   1   2      524.22      555.98     25.55 o 
   1   1   2      329.89      320.71     13.54 o 
   3   1   2    14246.08    15175.81    285.53 o 
   5   1   2     1316.78     1278.01     75.10 o 
  -8   2   2     5264.80     4877.03    363.88 o 
  -6   2   2    11840.37    12278.23    461.50 o 
  -4   2   2    19180.63    18608.23    781.09 o 
  -2   2   2    17282.83    17160.71    502.23 o 
   0   2   2     8792.94     9073.88    250.98 o 
   2   2   2    39370.77    36730.90    633.60 o 
   4   2   2    13734.72    13973.86    410.50 o 
   6   2   2     2839.99     2906.70    207.28 o 
  -7   3   2     2954.25     3219.15    280.14 o 
  -5   3   2    20668.83    19664.92    598.72 o 
  -3   3   2     9301.94     9699.78    285.06 o 
  -1   3   2     8905.08     9310.31    184.78 o 
   1   3   2    23143.55    23891.85    615.37 o 
   3   3   2    20599.51    21157.89    446.18 o 
   5   3   2     3301.26     3100.34    134.95 o 
  -6   4   2     3674.60     4067.65    313.46 o 
  -4   4   2     7141.30     7616.33    210.85 o 
  -2   4   2     9908.47    10958.75    254.60 o 
   0   4   2    10027.58    10599.38    241.56 o 
   2   4   2    11209.55    12143.79    271.30 o 
   4   4   2     4612.53     4508.26    251.75 o 
   6   4   2     2500.77     2521.96    193.24 o 
  -7   5   2     9904.77    11158.26    643.46 o 
  -5   5   2    12352.38    13098.88    427.11 o 
  -3   5   2    16542.49    16330.38    442.70 o 
  -1   5   2    36650.64    35491.77   1117.12 o 
   1   5   2    29038.90    29197.79    724.24 o 
   3   5   2    25468.33    24738.27    648.50 o 
   5   5   2    11345.42    10985.52    349.17 o 
   7   5   2     7349.16     7265.43    408.15 o 
  -6   6   2      573.49      686.81    131.01 o 
  -4   6   2     2330.23     2464.77    124.79 o 
  -2   6   2     1207.64     1266.03    101.83 o 
   0   6   2      144.19      149.88     16.12 o 
   2   6   2     3143.90     3247.05    116.36 o 
   4   6   2     2652.03     2670.41    119.74 o 
   6   6   2      118.54      130.40     49.15 o 
  -7   7   2    11464.10    12501.16    724.97 o 
  -5   7   2    11096.08    11439.07    388.90 o 
  -3   7   2    12574.65    12752.05    551.78 o 
  -1   7   2    16775.36    17505.69    511.62 o 
   1   7   2    17328.54    17248.82    451.14 o 
   3   7   2    11913.19    12369.79    370.04 o 
   5   7   2    12496.10    12161.95    579.92 o 
  -6   8   2     3841.71     4037.39    252.03 o 
  -4   8   2     6847.57     6773.54    264.50 o 
  -2   8   2     2868.21     3003.07    124.71 o 
   0   8   2     3575.07     3663.95    142.35 o 
   2   8   2     6447.43     6552.37    225.70 o 
   4   8   2     5781.29     5759.03    237.53 o 
   6   8   2     1121.97     1157.75    137.42 o 
  -5   9   2     2125.96     2341.17    206.77 o 
  -3   9   2     4603.26     4462.17    195.02 o 
  -1   9   2    10743.35    10866.82    319.09 o 
   1   9   2    16690.40    16362.81    456.38 o 
   3   9   2     1789.17     1907.22    137.42 o 
   5   9   2     4873.55     4915.95    321.40 o 
  -6  10   2     7169.78     6979.77    322.98 o 
  -4  10   2     8935.10     9239.79    339.26 o 
  -2  10   2     9130.10     9200.06    289.78 o 
   0  10   2     9963.96     9679.23    305.56 o 
   2  10   2    16977.74    16643.88    479.18 o 
   4  10   2     8819.31     8531.04    295.38 o 
  -5  11   2      301.75      411.57     67.49 o 
  -3  11   2      187.65      235.83     40.58 o 
  -1  11   2     1618.30     1558.00     92.84 o 
   1  11   2      735.03      686.64     90.72 o 
   3  11   2       99.75      173.88     48.67 o 
  -4  12   2     4857.41     4947.09    308.07 o 
  -2  12   2     9148.30     9033.37    308.79 o 
   0  12   2    16732.75    15599.87    461.53 o 
   2  12   2     8305.46     7657.24    274.76 o 
  -3  13   2     1588.09     1687.34    158.59 o 
  -1  13   2     1161.89     1122.65     83.58 o 
   1  13   2      918.76      936.89     87.82 o 
   3  13   2      837.55      736.06     99.87 o 
  -2  14   2     6534.71     6395.61    357.58 o 
   0  14   2     6226.70     5709.74    233.24 o 
  -7   1   3    12874.97    13009.77    483.82 o 
  -5   1   3    11350.85    11269.25    402.04 o 
  -3   1   3    24847.91    24253.59    539.48 o 
  -1   1   3    38750.16    30965.24    727.64 o 
   1   1   3    46751.60    39736.70    788.52 o 
   3   1   3    14959.82    15345.98    290.31 o 
   5   1   3     9378.44     8751.76    387.98 o 
  -8   2   3     3855.24     4253.77    334.63 o 
  -6   2   3     7068.07     7238.28    295.90 o 
  -4   2   3     4856.21     5237.41    203.89 o 
  -2   2   3     1776.67     1795.76     98.50 o 
   0   2   3    23000.78    22263.51    404.71 o 
   2   2   3     7690.20     8214.24    159.74 o 
   4   2   3     2717.10     2756.18     97.56 o 
   6   2   3     3339.40     3268.09    207.53 o 
  -7   3   3     3744.29     4175.97    325.52 o 
  -5   3   3     7372.31     6487.80    858.27 o 
  -3   3   3    15662.92    16338.81    380.70 o 
  -1   3   3    23073.70    23443.01    442.69 o 
   1   3   3    13811.09    14267.22    310.44 o 
   3   3   3     8495.44     8448.17    213.66 o 
   5   3   3     7441.47     7270.45    247.54 o 
  -8   4   3     7209.79     8101.88    546.39 o 
  -6   4   3    10277.46    10535.41    585.77 o 
  -4   4   3     8409.32     8924.80    229.06 o 
  -2   4   3    27356.05    27458.04    536.72 o 
   0   4   3    47428.91    44867.09    941.09 o 
   2   4   3    13234.59    13003.38    344.66 o 
   4   4   3     7549.84     7233.53    249.05 o 
   6   4   3     8395.91     8562.23    444.02 o 
  -7   5   3      489.23      591.97    127.25 o 
  -5   5   3     1041.22     1105.74     81.80 o 
  -3   5   3     3947.78     4165.52    128.65 o 
  -1   5   3     4369.45     4844.47    129.44 o 
   1   5   3     1011.40     1058.39     59.22 o 
   3   5   3     2207.46     2184.59    101.93 o 
   5   5   3     1107.31     1135.52     79.88 o 
  -6   6   3    14087.70    14232.97    790.76 o 
  -4   6   3    22882.21    21653.96    960.92 o 
  -2   6   3    11903.34    12189.24    298.57 o 
   0   6   3    30116.41    29871.37   1317.91 o 
   2   6   3    24034.63    24266.81    630.12 o 
   4   6   3     7394.97     7323.32    243.97 o 
   6   6   3     9106.74     8492.27    458.98 o 
  -7   7   3     2486.07     2793.60    279.27 o 
  -5   7   3     1229.04     1256.00     94.25 o 
  -3   7   3      745.97      789.04     61.66 o 
  -1   7   3     4480.52     4824.97    142.94 o 
   1   7   3     4501.49     4254.10    150.58 o 
   3   7   3      817.91      729.34     57.25 o 
   5   7   3     1278.68     1179.34     85.99 o 
  -6   8   3     6084.03     7054.74    481.77 o 
  -4   8   3     7730.63     8249.25    290.66 o 
  -2   8   3    15005.91    15247.03    365.28 o 
   0   8   3     8084.37     8262.87    265.49 o 
   2   8   3    10605.99    10508.66    325.68 o 
   4   8   3    10418.78    10462.47    337.57 o 
   6   8   3     6377.11     6145.95    381.34 o 
  -5   9   3     6646.62     6704.03    278.24 o 
  -3   9   3     6528.64     6698.27    202.19 o 
  -1   9   3    13327.25    13759.39    390.56 o 
   1   9   3    11138.67    10963.98    333.98 o 
   3   9   3     4525.85     4288.05    177.83 o 
   5   9   3     6676.85     6301.84    381.39 o 
  -6  10   3      311.47      514.69    123.02 o 
  -4  10   3     2761.43     2860.27    212.80 o 
  -2  10   3     7278.40     7321.94    254.14 o 
   0  10   3     2211.33     2149.19    110.28 o 
   2  10   3     1056.57     1073.79     77.74 o 
   4  10   3     1082.64      966.67     77.63 o 
  -5  11   3     7709.31     7792.68    322.99 o 
  -3  11   3    11736.65    11909.14    378.78 o 
  -1  11   3    13095.70    13066.34    398.07 o 
   1  11   3     6451.95     6522.55    246.04 o 
   3  11   3    10399.88    10035.51    342.31 o 
  -4  12   3       10.94       36.23     25.85 o 
  -2  12   3      251.21      237.28     42.86 o 
   0  12   3      649.98      608.67     63.46 o 
   2  12   3      135.58      137.96     30.89 o 
  -3  13   3    11901.42    11550.48    383.33 o 
  -1  13   3     7154.14     6352.70    243.96 o 
   1  13   3     4771.25     4536.41    197.28 o 
   3  13   3     8944.08     8934.76    436.74 o 
  -2  14   3     3646.90     3666.17    251.75 o 
   0  14   3     2488.10     2543.22    199.75 o 
  -8   0   4    12473.32    11881.15    658.88 o 
  -6   0   4    11885.05    11975.63    588.16 o 
  -4   0   4    13925.21    13291.61    567.15 o 
  -2   0   4    60584.83    49284.42   2070.71 o 
   0   0   4    59073.86    48491.45   1237.98 o 
   2   0   4    14449.93    14905.14    397.76 o 
   4   0   4    21889.61    21276.16    802.05 o 
   6   0   4    17512.71    16465.22    668.34 o 
  -7   1   4     1214.71     1096.55    100.00 o 
  -5   1   4      345.51      334.98     48.62 o 
  -1   1   4     2485.83     2518.60     76.37 o 
   1   1   4     1862.10     1912.21     57.43 o 
   3   1   4     4815.83     4817.14    172.08 o 
   5   1   4     1080.40     1117.16     77.47 o 
  -8   2   4     7856.54     8354.85    510.67 o 
  -6   2   4    11752.33    11459.69    552.01 o 
  -4   2   4    11981.75    12690.67    414.22 o 
  -2   2   4    34597.63    30139.12   1562.61 o 
   0   2   4    12970.79    12815.98    248.14 o 
   2   2   4    11637.87    11929.20    331.16 o 
   4   2   4    17363.80    17058.52    391.27 o 
   6   2   4    10162.92     9826.14    326.77 o 
  -7   3   4     4853.38     4988.00    372.43 o 
  -5   3   4    10748.52    10723.28    390.21 o 
  -3   3   4    18492.26    18403.92    596.48 o 
  -1   3   4    16933.65    16444.65    325.47 o 
   1   3   4    13625.15    14076.96    307.07 o 
   3   3   4     5242.67     5387.73    153.51 o 
   5   3   4     8140.91     8468.65    285.46 o 
  -6   4   4     4893.97     5204.03    365.05 o 
  -4   4   4     6636.42     7049.71    195.32 o 
  -2   4   4      664.36      656.79     30.99 o 
   0   4   4     6164.58     6706.54    200.64 o 
   2   4   4     6263.12     6455.67    206.64 o 
   4   4   4     4367.00     4561.43    174.51 o 
   6   4   4     1784.37     1641.60    147.34 o 
  -7   5   4     7968.68     8546.51    531.99 o 
  -5   5   4     9478.42     9427.01    562.31 o 
  -3   5   4    21774.63    21278.71    502.69 o 
  -1   5   4    27813.12    27723.01    602.08 o 
   1   5   4    13969.96    14039.32    541.45 o 
   3   5   4    12870.42    12745.18    375.30 o 
   5   5   4    15585.16    15087.60    461.77 o 
  -6   6   4      246.95      348.93    103.79 o 
  -4   6   4      143.61      159.82     31.67 o 
  -2   6   4     1742.88     1732.71     70.17 o 
   0   6   4      526.10      512.27     31.14 o 
   2   6   4      178.84      201.69     32.21 o 
   4   6   4       60.54       79.09     23.92 o 
  -7   7   4     9198.51     9887.42    625.15 o 
  -5   7   4    13503.52    13905.60    540.92 o 
  -3   7   4    13968.12    14264.64    439.12 o 
  -1   7   4    11277.90    11571.09    284.14 o 
   1   7   4    17307.04    17569.67    487.06 o 
   3   7   4    18523.91    18564.92    530.92 o 
   5   7   4     6177.94     6265.53    245.60 o 
  -6   8   4     2077.35     2254.03    248.64 o 
  -4   8   4     3234.98     3427.55    168.89 o 
  -2   8   4     9479.35     9846.68    259.75 o 
   0   8   4     8749.14     9062.19    276.38 o 
   2   8   4     2862.02     2818.71    186.62 o 
   4   8   4     2230.21     2118.57    121.59 o 
  -5   9   4     8825.37     8923.63    487.32 o 
  -3   9   4     6808.87     7138.40    210.06 o 
  -1   9   4     1492.08     1496.16     89.63 o 
   1   9   4     9480.73     9428.09    302.18 o 
   3   9   4     7241.25     7019.60    250.49 o 
   5   9   4     1842.79     1794.06    116.23 o 
  -6  10   4     4399.55     4504.70    379.71 o 
  -4  10   4     9695.80    10454.82    368.97 o 
  -2  10   4     8864.91     8698.68    291.73 o 
   0  10   4    10847.58    10688.95    341.49 o 
   2  10   4    10274.76     9928.28    323.59 o 
   4  10   4     7630.66     7436.91    279.28 o 
  -5  11   4     1266.14     1286.08    108.85 o 
  -3  11   4      316.55      357.60     51.70 o 
  -1  11   4      687.38      673.70     66.34 o 
   1  11   4     1096.79      991.41     76.39 o 
   3  11   4     1357.70     1231.97    113.71 o 
  -4  12   4    12349.68    12353.56    567.91 o 
  -2  12   4     6121.26     6134.46    236.22 o 
   0  12   4    10374.12    10078.34    337.64 o 
   2  12   4     9118.25     9147.53    323.25 o 
  -3  13   4     1777.55     1886.84    168.97 o 
  -1  13   4     2866.88     2728.47    144.19 o 
   1  13   4      208.12      226.05     43.05 o 
  -7   1   5     6782.21     6135.77    293.28 o 
  -5   1   5    17363.38    16365.96    553.38 o 
  -3   1   5    21231.27    20399.54    460.42 o 
  -1   1   5    34132.05    30190.66    565.23 o 
   1   1   5    21640.18    21763.63    394.07 o 
   3   1   5    15107.32    14980.42    427.58 o 
   5   1   5     8946.58     8244.96    283.25 o 
  -8   2   5     2050.81     2147.74    224.99 o 
  -6   2   5     1948.71     1872.87    130.00 o 
  -4   2   5    11761.18    11455.84    389.64 o 
  -2   2   5     6783.31     6957.59    143.12 o 
   0   2   5     5792.30     5855.17    130.31 o 
   2   2   5    10516.86    10384.62    266.15 o 
   4   2   5     5367.80     5420.54    202.31 o 
   6   2   5     1621.87     1621.49    135.01 o 
  -7   3   5     5150.89     5171.20    256.79 o 
  -5   3   5     7025.63     6973.09    277.85 o 
  -3   3   5     9448.41     9335.30    310.37 o 
  -1   3   5     9197.53     9395.08    173.85 o 
   1   3   5    10054.40    10010.16    233.42 o 
   3   3   5     7999.88     7980.92    259.92 o 
   5   3   5     4534.93     4476.16    189.43 o 
  -6   4   5     5258.51     5479.66    261.15 o 
  -4   4   5    19292.51    18737.03    611.75 o 
  -2   4   5    23427.63    23439.89    538.81 o 
   0   4   5     7181.40     7310.06    186.20 o 
   2   4   5    13318.66    13463.50    316.51 o 
   4   4   5    22259.09    22622.17    620.01 o 
   6   4   5     3874.32     3959.38    252.92 o 
  -7   5   5      863.47      797.98    154.11 o 
  -5   5   5       24.93       49.32     21.90 o 
  -3   5   5      789.77      889.74     86.62 o 
  -1   5   5     7365.41     7344.30    238.12 o 
   1   5   5     1376.73     1414.84     75.95 o 
   3   5   5      317.28      344.71     43.81 o 
   5   5   5     2266.76     2340.98    178.84 o 
  -6   6   5    10651.02    10299.74    639.34 o 
  -4   6   5    19900.54    19627.04    479.45 o 
  -2   6   5    14659.27    14610.02    346.70 o 
   0   6   5    20802.78    21063.72    596.50 o 
   2   6   5    19218.13    18856.40    540.99 o 
   4   6   5     7910.40     8158.74    284.04 o 
  -7   7   5      229.04      284.06     98.60 o 
  -5   7   5     3221.20     3322.84    282.83 o 
  -3   7   5     4365.45     4451.52    171.35 o 
  -1   7   5     1149.38     1191.86     58.50 o 
   1   7   5     1439.88     1495.88     87.89 o 
   3   7   5     6241.88     6166.23    229.31 o 
   5   7   5     1745.50     1842.39    116.70 o 
  -6   8   5     7417.96     7255.05    517.54 o 
  -4   8   5     2447.19     2924.11    144.95 o 
  -2   8   5    10376.52    10966.13    331.30 o 
   0   8   5    13981.79    13787.29    406.61 o 
   2   8   5    10565.64    10565.54    452.39 o 
   4   8   5     4137.10     4192.55    212.06 o 
  -5   9   5     4861.94     5456.48    297.34 o 
  -3   9   5     9267.65     9463.73    321.00 o 
  -1   9   5     7835.54     7989.57    258.59 o 
   1   9   5     6265.65     6163.70    228.19 o 
   3   9   5     5855.67     5669.39    228.27 o 
  -6  10   5     1651.19     1443.63    197.97 o 
  -4  10   5     1212.29     1445.21    136.10 o 
  -2  10   5     3668.29     3814.83    166.93 o 
   0  10   5     2785.82     2765.32    134.02 o 
   2  10   5     1538.81     1464.41     98.49 o 
   4  10   5      719.25      683.96     91.33 o 
  -5  11   5     7530.83     8248.61    428.14 o 
  -3  11   5     7006.22     6756.51    282.94 o 
  -1  11   5    10387.14     9972.54    336.74 o 
   1  11   5    13146.55    12534.41    406.21 o 
   3  11   5     8782.75     8300.44    306.54 o 
  -4  12   5      894.33     1023.93    119.21 o 
  -2  12   5      131.97      153.48     35.97 o 
   0  12   5       66.70      105.86     28.61 o 
   2  12   5      163.43      134.22     47.11 o 
  -1  13   5     9017.38     8851.22    319.80 o 
  -8   0   6     5518.43     5191.97    385.81 o 
  -6   0   6    10982.88    10801.35    573.61 o 
  -4   0   6    22654.85    21821.58    976.67 o 
  -2   0   6    17136.82    16554.88    571.27 o 
   0   0   6    14826.93    14947.61    577.27 o 
   2   0   6    19715.97    19773.51    721.26 o 
   4   0   6     9148.82     9155.68    408.56 o 
   6   0   6     7019.17     6719.10    369.68 o 
  -7   1   6     1559.03     1566.01    125.03 o 
  -5   1   6      579.75      504.63     61.03 o 
  -3   1   6      575.73      623.19     36.16 o 
  -1   1   6     3714.18     3849.48    102.74 o 
   1   1   6     1858.75     1878.74     82.59 o 
   3   1   6     3172.77     3231.46    141.94 o 
   5   1   6      640.21      623.10     66.88 o 
  -8   2   6     4595.48     4082.55    234.08 o 
  -6   2   6    17204.12    16671.01    576.57 o 
  -4   2   6    12322.34    11982.82    408.95 o 
  -2   2   6    10210.67    10053.33    211.96 o 
   0   2   6    29870.42    27356.73    508.82 o 
   2   2   6    22920.59    21903.48    572.96 o 
   4   2   6     8237.56     8460.61    289.08 o 
   6   2   6     4772.38     4834.89    215.57 o 
  -7   3   6     8727.45     8189.57    361.69 o 
  -5   3   6    13373.70    13263.69    453.21 o 
  -3   3   6     9549.17     9632.81    335.73 o 
  -1   3   6     8314.85     8761.28    187.61 o 
   1   3   6    21907.81    20768.65    446.26 o 
   3   3   6     5022.80     5127.67    194.74 o 
   5   3   6     3855.79     3958.22    245.24 o 
  -6   4   6     2222.62     2214.72    141.79 o 
  -4   4   6     3024.81     3058.70    147.09 o 
  -2   4   6     1872.98     1791.44    148.72 o 
   0   4   6     4332.43     4315.18    128.02 o 
   2   4   6     3978.03     4059.58    129.11 o 
   4   4   6     1220.07     1257.86     86.92 o 
  -7   5   6     7276.06     7530.81    518.81 o 
  -5   5   6    12035.24    12376.76    450.42 o 
  -3   5   6    14054.56    13019.26    452.91 o 
  -1   5   6    11554.67    11592.87    285.33 o 
   1   5   6    15917.95    15444.85    436.98 o 
   3   5   6    12633.11    12489.53    380.27 o 
   5   5   6     7766.72     7491.38    390.65 o 
  -6   6   6      831.35      828.81    145.82 o 
  -4   6   6      126.61      166.33     26.94 o 
  -2   6   6     1782.63     1752.97     75.53 o 
   0   6   6      199.75      272.66     53.37 o 
   2   6   6     1510.08     1393.26    124.37 o 
   4   6   6      211.28      204.01     39.87 o 
  -5   7   6     9645.45     9980.57    567.50 o 
  -3   7   6    19707.75    19425.46    562.75 o 
  -1   7   6    16772.31    17091.34    484.69 o 
   1   7   6     6446.83     6626.94    241.00 o 
   3   7   6    12818.47    12791.24    399.60 o 
   5   7   6     8788.39     8767.32    444.78 o 
  -6   8   6     4405.50     4167.17    352.89 o 
  -4   8   6     5117.02     5272.02    213.83 o 
  -2   8   6     4584.41     4769.91    185.08 o 
   0   8   6     4778.57     4680.19    217.89 o 
   2   8   6     4294.91     4284.52    182.00 o 
   4   8   6     1835.59     1754.24    114.85 o 
  -5   9   6     2818.91     2819.75    259.94 o 
  -3   9   6     6634.22     6763.61    333.97 o 
  -1   9   6     6974.29     7221.53    251.92 o 
   1   9   6     1138.78     1036.74     75.80 o 
   3   9   6     3719.46     3640.41    178.14 o 
  -4  10   6     6535.45     6515.83    349.08 o 
  -2  10   6     8220.30     8282.95    290.58 o 
   0  10   6     9453.91     9757.99    330.45 o 
   2  10   6     5429.94     5138.98    216.17 o 
  -3  11   6     1440.92     1483.01    142.00 o 
  -1  11   6     1249.79     1214.28     88.04 o 
   1  11   6      129.32      216.39     44.47 o 
  -2  12   6     8976.32     8788.10    345.14 o 
   0  12   6     6317.76     6322.94    246.16 o 
  -7   1   7    10112.58     9717.58    400.86 o 
  -5   1   7    13366.57    13100.99    467.88 o 
  -3   1   7    11861.44    11660.93    397.43 o 
  -1   1   7    23392.35    21562.96    424.38 o 
   1   1   7    14453.87    14949.38    407.76 o 
   3   1   7    11332.94    11393.59    364.10 o 
   5   1   7     9849.90     9490.95    337.62 o 
  -8   2   7     3016.53     2856.99    258.16 o 
  -6   2   7     3426.85     3507.51    188.62 o 
  -4   2   7     2943.78     2991.11    149.55 o 
  -2   2   7     7652.43     7563.30    172.28 o 
   0   2   7     5919.97     6058.18    159.78 o 
   2   2   7     4057.74     4216.66    164.86 o 
   4   2   7     2333.37     2407.01    133.55 o 
  -7   3   7     5131.79     5167.82    261.44 o 
  -5   3   7     4439.85     4431.63    210.78 o 
  -3   3   7     6376.07     6446.67    247.14 o 
  -1   3   7     5673.50     5661.41    196.96 o 
   1   3   7    11128.61    10662.79    262.39 o 
   3   3   7     5801.27     5983.27    227.66 o 
   5   3   7     1762.50     1784.79    120.10 o 
  -6   4   7     6356.76     6272.79    355.49 o 
  -4   4   7     4439.26     4630.34    213.45 o 
  -2   4   7    21686.69    20350.94    487.13 o 
   0   4   7    19638.07    18753.78    370.57 o 
   2   4   7     6334.84     6319.95    183.46 o 
   4   4   7     6083.84     5969.07    239.85 o 
  -7   5   7      259.17      405.35    116.05 o 
  -5   5   7     4098.04     4116.51    204.96 o 
  -3   5   7     3110.05     2984.34    110.89 o 
  -1   5   7       97.81      107.13     20.08 o 
   1   5   7     1424.04     1414.28     84.53 o 
   3   5   7     2872.44     2821.63    201.02 o 
  -6   6   7    11145.29    11498.29    654.10 o 
  -4   6   7     8701.07     8540.94    331.46 o 
  -2   6   7    13891.39    13817.60    349.08 o 
   0   6   7    20942.00    20611.85    562.25 o 
   2   6   7    10533.27    10359.81    491.03 o 
   4   6   7     6791.07     6546.92    374.72 o 
  -5   7   7      347.65      483.40    101.15 o 
  -3   7   7     1133.17     1243.04     83.25 o 
  -1   7   7     9956.90    10222.80    322.08 o 
   1   7   7     1367.27     1413.50     88.16 o 
   3   7   7      186.27      230.82     44.79 o 
  -6   8   7     6380.64     6659.82    459.23 o 
  -4   8   7     6458.01     7009.63    270.54 o 
  -2   8   7     5254.01     4961.36    198.43 o 
   0   8   7     8649.65     8839.04    298.09 o 
   2   8   7     8699.75     8493.53    300.26 o 
  -5   9   7     3527.86     3709.97    296.22 o 
  -3   9   7     8080.41     8422.62    414.25 o 
  -1   9   7     4305.05     4400.75    185.21 o 
   1   9   7     4522.04     4659.67    191.48 o 
   3   9   7     3824.76     3928.53    189.49 o 
  -4  10   7     3199.99     3409.94    235.16 o 
  -2  10   7     2334.86     2355.84    130.99 o 
   0  10   7     1244.85     1329.82     93.50 o 
   2  10   7     3096.13     3075.30    161.07 o 
  -3  11   7     8978.37     8481.64    436.74 o 
  -1  11   7     9148.41     9283.43    436.46 o 
   1  11   7    12998.67    12749.14    429.58 o 
  -6   0   8     3339.71     3417.68    283.24 o 
  -4   0   8    26864.02    24329.44   1120.76 o 
  -2   0   8    18924.20    18046.33    786.23 o 
   0   0   8     4701.46     4967.09    251.60 o 
   2   0   8    11482.38    11533.39    524.86 o 
   4   0   8    12180.48    11672.75    553.97 o 
  -7   1   8     1082.95     1044.94    101.89 o 
  -5   1   8     1510.83     1550.99    113.23 o 
  -3   1   8      390.37      410.09     52.74 o 
  -1   1   8     1280.26     1306.33     66.80 o 
   1   1   8     1146.42     1142.50     77.48 o 
   3   1   8      669.24      791.10     77.11 o 
  -6   2   8     4748.71     4586.23    245.62 o 
  -4   2   8    14733.21    14142.89    490.99 o 
  -2   2   8    23217.26    22202.11    689.01 o 
   0   2   8    13065.91    13399.65    313.71 o 
   2   2   8     6076.42     6124.18    228.67 o 
   4   2   8    11555.87    11542.12    385.25 o 
  -7   3   8     3332.42     3470.97    206.04 o 
  -5   3   8     4993.61     4722.82    225.03 o 
  -3   3   8    14428.73    13968.36    465.14 o 
  -1   3   8     8714.21     9107.62    230.96 o 
   1   3   8     4506.60     4633.23    181.19 o 
   3   3   8     7010.21     6995.75    335.88 o 
  -6   4   8      812.29      830.30     85.21 o 
  -4   4   8     1445.37     1426.10    139.71 o 
  -2   4   8     5049.60     4761.99    186.92 o 
   0   4   8     1835.49     1905.13     79.52 o 
   2   4   8     1230.69     1283.52     88.73 o 
   4   4   8      465.51      530.35    107.28 o 
  -5   5   8     9261.25     9613.70    376.87 o 
  -3   5   8    18623.95    17608.84    441.30 o 
  -1   5   8    11588.98    11759.01    300.44 o 
   1   5   8     6291.01     6425.80    234.42 o 
   3   5   8     9191.75     8780.75    442.54 o 
  -6   6   8      214.41      175.58     70.62 o 
  -4   6   8      371.77      412.25     57.02 o 
  -2   6   8       13.09       17.54     19.41 o 
   0   6   8      223.91      242.48     40.90 o 
   2   6   8      161.75      195.12     56.98 o 
  -5   7   8     9856.59     9918.81    571.78 o 
  -3   7   8     7856.58     8466.42    304.00 o 
  -1   7   8    10981.49    11149.23    358.13 o 
   1   7   8    14284.36    14454.37    447.43 o 
   3   7   8     7744.39     7440.71    393.45 o 
  -4   8   8     5329.50     5535.55    354.47 o 
  -2   8   8     4100.47     4323.20    182.57 o 
   0   8   8     1964.38     1766.90    107.53 o 
   2   8   8     3718.44     3710.45    265.26 o 
  -5   9   8     4155.76     4116.34    319.26 o 
  -3   9   8     1374.32     1534.04    140.88 o 
  -1   9   8     5958.48     6403.39    249.56 o 
   1   9   8     4281.89     4467.44    198.89 o 
  -2  10   8     7037.14     7150.03    273.94 o 
   0  10   8     8195.80     8091.04    303.29 o 
  -3  11   8       13.26       54.03     36.23 o 
  -1  11   8     1601.03     1638.85    155.89 o 
  -7   1   9     9517.21    10079.76    420.60 o 
  -5   1   9    11542.52    11006.88    415.60 o 
  -3   1   9     9652.87     9698.59    361.64 o 
  -1   1   9    10254.25    10165.79    265.73 o 
   1   1   9    14211.75    14257.30    426.44 o 
   3   1   9    11374.40    11292.92    377.27 o 
  -6   2   9     4432.15     4343.74    231.66 o 
  -4   2   9     3589.85     3571.30    178.21 o 
  -2   2   9     1688.35     1656.77     81.24 o 
   0   2   9     3626.95     3685.18    159.51 o 
   2   2   9     7230.57     7322.18    321.88 o 
  -7   3   9     4201.72     4221.41    317.94 o 
  -5   3   9     5124.67     5166.92    242.13 o 
  -3   3   9     5150.72     5028.55    227.02 o 
  -1   3   9     3423.54     3532.22    124.65 o 
   1   3   9     6378.40     6036.66    228.67 o 
   3   3   9     4907.33     4805.92    217.86 o 
  -6   4   9    13021.79    13272.03    510.03 o 
  -4   4   9    14415.60    14226.69    507.81 o 
  -2   4   9     4696.43     4746.38    188.32 o 
   0   4   9     7095.63     7425.34    263.33 o 
   2   4   9    14252.64    14358.12    439.86 o 
  -5   5   9      418.35      444.38     65.76 o 
  -3   5   9      426.45      424.55     57.33 o 
  -1   5   9     2740.26     2945.26    114.05 o 
   1   5   9      298.56      284.46     68.99 o 
   3   5   9      940.55      910.22    125.67 o 
  -6   6   9     8991.62     9141.63    561.60 o 
  -4   6   9     9209.13     9164.88    358.12 o 
  -2   6   9     8257.61     8410.14    299.16 o 
   0   6   9     9760.83    10338.19    334.08 o 
   2   6   9    10871.49    11058.64    519.37 o 
  -5   7   9     3730.89     4054.98    308.07 o 
  -3   7   9      884.94      859.80    106.18 o 
  -1   7   9      673.86      677.48     65.53 o 
   1   7   9     3360.72     3446.02    167.04 o 
  -2   8   9     6738.36     7030.27    364.95 o 
   0   8   9     7743.43     7581.19    282.68 o 
  -3   9   9     5191.60     4898.96    291.84 o 
  -1   9   9     2055.55     2026.87    124.23 o 
   1   9   9     4131.85     4292.99    288.58 o 
  -2  10   9     1255.27     1274.61    135.44 o 
  -6   0  10     7871.55     8184.00    501.36 o 
  -4   0  10     8208.86     8260.06    461.32 o 
  -2   0  10     9573.61     9389.51    511.69 o 
   0   0  10    15013.75    15642.25    655.01 o 
   2   0  10     7079.73     7051.23    378.64 o 
  -5   1  10      630.92      598.11     76.61 o 
  -3   1  10      634.87      567.29     69.01 o 
  -1   1  10     3033.24     3077.70    140.61 o 
   1   1  10     1151.40     1206.56     90.45 o 
  -6   2  10     8843.96     8841.99    374.40 o 
  -4   2  10     4172.90     3631.19    192.05 o 
  -2   2  10     9203.09     9134.54    353.88 o 
   0   2  10    15658.45    15926.37    463.39 o 
   2   2  10     5205.65     5207.89    222.89 o 
  -5   3  10     2744.45     2737.28    166.38 o 
  -3   3  10     3480.56     3425.71    180.11 o 
  -1   3  10    10317.05    10484.74    359.17 o 
   1   3  10     5404.57     5659.55    223.54 o 
  -6   4  10     1298.61     1437.73    168.00 o 
  -4   4  10     1329.70     1228.70    102.45 o 
  -2   4  10     2618.99     2671.03    210.89 o 
   0   4  10     1323.20     1374.31     93.15 o 
   2   4  10     1213.50     1248.57     97.51 o 
  -5   5  10     7339.04     7399.47    328.11 o 
  -3   5  10     6754.57     6840.44    412.02 o 
  -1   5  10    12341.67    12578.29    546.44 o 
   1   5  10     8871.93     9085.26    456.64 o 
  -4   6  10      330.43      373.20     83.19 o 
  -2   6  10     1502.50     1577.44    140.93 o 
   0   6  10      615.39      765.72    108.52 o 
  -5   7  10     5462.68     5364.81    377.06 o 
  -1   7  10     7850.76     7706.02    286.51 o 
   1   7  10    10081.14     9971.11    498.41 o 
  -2   8  10     3844.89     4357.92    269.61 o 
   0   8  10     4339.47     4647.47    206.59 o 
  -1   9  10     1287.80     1083.41    130.25 o 
  -5   1  11     6312.73     6069.40    290.56 o 
  -3   1  11    15531.62    14324.55    519.63 o 
   1   1  11     4507.03     4615.25    240.48 o 
  -4   2  11     2651.42     2557.83    163.05 o 
  -2   2  11     4895.22     4916.61    332.19 o 
   0   2  11     1457.78     1531.35    125.31 o 
  -5   3  11     3405.52     3353.10    198.15 o 
  -3   3  11     4255.14     4104.17    210.97 o 
  -1   3  11     4384.26     4755.74    287.01 o 
   1   3  11     4889.91     5230.52    224.94 o 
  -4   4  11    10445.58    10048.85    406.94 o 
  -2   4  11     8497.53     8780.90    487.27 o 
   0   4  11     5471.80     5691.75    328.98 o 
  -3   5  11       63.10       52.86     30.73 o 
  -1   5  11      671.26      803.22    111.42 o 
  -4   6  11     7551.57     7777.83    480.85 o 
   0   6  11     4025.78     4030.82    273.47 o 
  -1   7  11     1562.49     1443.63    146.07 o 
  -4   0  12    10422.85    10386.84    599.00 o 
   0   0  12     5710.39     5887.43    355.08 o 
  -3   1  12      925.82      957.55     93.25 o 
  -4   2  12     5509.98     5271.29    368.92 o 
  -2   2  12     4476.70     4321.33    305.68 o 
   0   2  12     5388.35     5879.29    356.20 o 
  -3   3  12     4099.95     4152.77    311.94 o 
  -2   4  12     1505.74     1547.53    167.59 o 
  -3   5  12     5611.49     5406.27    369.28 o 
                                                 
